# Supplementary material for: Replication Inhibition of Hepatitis B Virus and Hepatitis C Virus in Co-Infected Patients in Chinese Population
Source: PLoS One. 2015 Sep 30;10(9):e0139015. doi: 10.1371/journal.pone.0139015 (PMC4589515; doi:10.1371/journal.pone.0139015)
Supplement: S1 Table — (XLS) [file pone.0139015.s001.xls]

## Sheet: Sheet1
patients number	HBsAg	HBeAg	anti-HCV	anti-HDV	anti-HIV antibody	Group	HCV-RNA IU/ml	HCV genotype	HBV-DNA IU/ml	Sex	Age(years)	Age(years)	Weight(Kg)	Height（cm）	BMI,kg/m2a	Needle Sharing	PLT 10^9/L	AST, IU/L , Normal value: 8-40.00 U/L	ALT, IU/L,Normal value: 8-50.00 U/L	ALP, IU/L, Normal value: 15-112.00 U/L	GGT, IU/L , Normal value: 5-54.00 U/L	TP, g/L, Normal value: 60-83.00 g/l;	ALB, g/L, Normal value: 35-55.00 g/l	GLB, g/L, Normal value: 20-30.00 g/L	TBIL, μmol/L Normal value: 6.8-30.00 μmol/L	DBIL, μmol/L , Normal value: 0-8.60 μmol/L	IBIL, μmol/L, Normal value: 5.1-21.40 umol/L	CHE, IU/L , Normal value: 4300-12000.00 U/L	BUN, mmol/L, Normal value: 3.2-7.00 mmol/L	Cr, μmol/L , Normal value: 44-115.00 μmol/L	TG, mmol/L, Normal value: 0.28-1.80 mmol/L	TC, mmol/L,Normal value: 2.6-6.00 mmol/L	GLU, mmol/L,Normal value: 3.9-6.10 mmol/L	APRI level	FIB_4 level	HBsAg level	HCV core Ag level
6001	-	-	+	-	-	HCVmono-infection	0	N/A	N/A	male	57	50-59	65	172	21.9713	Yes	153	26	28.6	84	39	80.8	53	N/A	7.6	2.8	N/A	9504	3.9	70.9	2.3	6	2.99	0.17	1.81123	N/A	N/A
6005	-	-	+	-	-	HCVmono-infection	4130000	2a	N/A	male	54	50-59	80	180	24.6914	Yes	153	67.3	106.3	56	59	87.1	47.6	N/A	26.8	7.6	N/A	10265	3.41	75	1.7	4.7	4.09	0.44	2.30383	N/A	N/A
6006	-	-	+	-	-	HCVmono-infection	11800000	1b	N/A	male	49	<50	68	157	27.5873	Yes	154	24.9	37.7	52	32	70.4	46	N/A	6.9	3	N/A	7894	5.46	68.8	1.1	2.8	4.97	0.16	1.29034	N/A	N/A
6010	-	-	+	-	-	HCVmono-infection	884000	Undetermined	N/A	male	50	50-59	85	175	27.7551	Yes	61	160	92.7	134	18	68.8	31.2	N/A	66.9	22.4	N/A	1260	3.07	44.7	1.2	3.3	5.51	2.62	13.6214	N/A	N/A
6011	-	-	+	-	-	HCVmono-infection	522000	Undetermined	N/A	male	60	≥60	46	158	18.4265	Yes	133	105	117.1	109	51	89.1	51.1	N/A	14.7	5.7	N/A	7104	5.65	52.1	1	3.2	3.49	0.79	4.37734	N/A	N/A
6013	-	-	+	-	-	HCVmono-infection	50600000	1b	N/A	male	43	<50	84	175	27.4286	No	94	186.3	194.7	139	867	72.3	43.8	N/A	23.5	10	N/A	6538	6.22	86.8	5	4.9	4.88	1.98	6.1076	N/A	N/A
6014	-	-	+	-	-	HCVmono-infection	4270000	1b	N/A	female	47	<50	50	153	21.3593	Yes	185	30.6	30.9	74	11	70.9	44	N/A	5.1	2.1	N/A	4741	7.37	50.5	0.8	3.9	5.51	0.17	1.39852	N/A	N/A
6016	-	-	+	-	-	HCVmono-infection	8140000	2a	N/A	female	65	≥60	56	160	21.875	No	232	28.3	27.5	119	28	79.3	47.9	N/A	11.1	4.1	N/A	9914	4.74	38.2	1.9	5.3	25.52	0.12	1.51198	N/A	N/A
6017	-	-	+	-	-	HCVmono-infection	0	N/A	N/A	male	53	50-59	79	174	26.0933	Yes	160	34.6	30.3	104	30	79.1	47.9	N/A	18.9	5.5	N/A	8356	4.27	57.8	1.8	4.9	5.23	0.22	2.08214	N/A	N/A
6021	-	-	+	-	-	HCVmono-infection	6340000	2a	N/A	female	51	50-59	59	155	24.5578	Yes	258	34.6	28.6	131	86	80.5	49.3	N/A	5.8	2.6	N/A	12017	2.89	58.2	3.4	5.8	3.93	0.13	1.27892	N/A	N/A
6022	-	-	+	-	-	HCVmono-infection	34800000	1b	N/A	male	57	50-59	49	157	19.8791	Yes	271	82.1	123.9	119	278	82.1	48.9	N/A	7.8	3.7	N/A	5941	5.94	72.9	1.4	4.7	4.36	0.3	1.55136	N/A	15178.6
6025	-	-	+	-	-	HCVmono-infection	15300000	Undetermined	N/A	male	60	≥60	60.5	165	22.2222	No	250	51.8	50.7	56	15	78.4	48.5	N/A	77.5	7.2	N/A	6210	5.85	68.4	0.8	3.4	3.88	0.21	1.74597	N/A	N/A
6028	+	-	-	-	-	HBV mono-infection	N/A	N/A	0	female	58	50-59	59	151	25.8761	No	234	22	22.4	79	13	77.3	48.4	N/A	8.5	3.2	N/A	5919	5.87	58.2	1.3	4.6	5.58	0.09	1.15215	2.13	N/A
6029	-	-	+	-	-	HCVmono-infection	891000	1b	N/A	male	65	≥60	65	165	23.8751	No	185	22	26.4	101	13	76.2	47.5	N/A	6.6	2.7	N/A	6485	9.19	85.2	2.8	4.3	6.03	0.12	1.5044	N/A	N/A
6030	-	-	+	-	-	HCVmono-infection	16000000	1b	N/A	male	57	50-59	64	170	22.1453	Yes	175	28.3	24.7	82	17	75.2	47.1	N/A	17.2	5.5	N/A	9504	7.67	64.8	1.9	6.2	4.07	0.16	1.8547	N/A	N/A
6033	-	-	+	-	-	HCVmono-infection	7060000	2a	N/A	male	59	50-59	60	165	22.0386	Yes	178	39.2	32	70	69	80.3	52.4	N/A	22.4	7.5	N/A	10570	7.86	66	1.5	4.8	3.81	0.22	2.29691	N/A	N/A
6035	+	-	-	-	-	HBV mono-infection	N/A	N/A	110	female	64	≥60	49	160	19.1406	No	249	23.8	12.8	82	11	72.7	45.2	N/A	8.2	3	N/A	8259	7.28	50.9	0.6	4.7	4.25	0.1	1.70983	234	N/A
6037	-	-	+	-	-	HCVmono-infection	201000	Undetermined	N/A	female	37	<50	51	153	21.7865	Yes	60	88.4	85.3	86	24	77	41.2	N/A	22.6	9.3	N/A	4652	2.5	41.5	0.9	3.3	3.04	1.47	5.90239	N/A	N/A
6038	-	-	+	-	-	HCVmono-infection	1100000	2a	N/A	female	55	50-59	50	155	20.8117	Yes	204	31.2	20.1	125	14	84.2	48	N/A	10.5	3.8	N/A	8021	7.96	59	0.7	5.7	5.44	0.15	1.87624	N/A	N/A
6039	+	-	+	-	-	HBV-HCV co-infection	40300	1b	20	female	48	<50	60	160	23.4375	No	175	28.3	34.9	52	18	77.8	46.6	N/A	10.3	3.5	N/A	9236	3.17	52.1	1.3	4.1	4.24	0.16	1.31394	6035	159.24
6041	+	-	-	-	-	HBV mono-infection	N/A	N/A	20	female	54	50-59	80	165	29.3848	Yes	94	42.1	38.8	70	39	93	52.6	N/A	32.8	10.6	N/A	8103	3.8	52.9	1.5	3.8	4.95	0.45	3.88268	2036	N/A
6042	-	-	+	-	-	HCVmono-infection	7100	Undetermined	N/A	male	57	50-59	64	165	23.5078	No	150	100.5	146.5	130	42	92.1	51.1	N/A	14.7	6.1	N/A	7372	5.38	53.7	1	3	8.19	0.67	3.15523	N/A	N/A
6044	-	-	+	-	-	HCVmono-infection	436000	2a	N/A	male	42	<50	80	173	26.7299	Yes	139	101.6	157.3	58	85	77.7	49.8	N/A	12.3	4	N/A	11696	8.02	70.9	2.2	4.8	2.77	0.73	2.44773	N/A	N/A
6045	-	-	+	-	-	HCVmono-infection	0	N/A	N/A	male	48	<50	90	169	31.5115	Yes	171	60	120	72	62	78.6	57.4	N/A	19.8	5.9	13.9	10101	7.9	72	1.7	5.5	5.77	0.35	1.53747	N/A	N/A
6046	+	+	-	-	-	HBV mono-infection	N/A	N/A	170000000	male	51	50-59	61	174	20.148	No	191	74	64	81	49	86.7	52.1	N/A	13.5	5.4	8.1	3936	4.7	64	1	4.5	5	0.39	2.4699	1848	N/A
6047	-	-	+	-	-	HCVmono-infection	117000	1b	N/A	male	53	50-59	75	173	25.0593	No	115	67	81	62	74	85.1	53.6	N/A	N/A	N/A	N/A	6821	7.5	83	0.7	4.5	4.17	0.58	3.43092	N/A	N/A
6048	-	-	+	-	-	HCVmono-infection	5840000	1b	N/A	male	58	50-59	55	165.5	20.0801	Yes	85	113	109	120	31	83.7	56	N/A	16.3	5.6	10.7	7745	4.9	73	1.3	4.4	4.66	1.33	7.3854	N/A	N/A
6050	-	-	+	-	-	HCVmono-infection	0	N/A	N/A	male	47	<50	60	168.5	21.1325	Yes	238	20	22	95	40	80.3	53.2	N/A	14.1	5.2	8.9	9385	5.1	55	1.6	4	3.76	0.08	0.842053	N/A	N/A
6052	-	-	+	-	-	HCVmono-infection	16500000	2a	N/A	female	52	50-59	48	153	20.5049	Yes	234	19	17	137	22	74.1	51	N/A	5.5	2.6	2.9	7678	6.9	48	0.7	4.8	4.87	0.08	1.02404	N/A	7679.94
6054	-	-	+	-	-	HCVmono-infection	6360000	2a	N/A	male	57	50-59	76	176	24.5351	Yes	118	59	127	53	47	69.4	46.2	N/A	16.8	5.6	11.2	7067	2.9	47	1.8	4.6	4.7	0.5	2.52897	N/A	N/A
6059	-	-	+	-	-	HCVmono-infection	105000	Undetermined	N/A	female	59	50-59	53	162	20.1951	Yes	97	97	149	92	45	N/A	N/A	N/A	N/A	5.1	7.8	7134	4	49	2.1	4.7	N/A	1	4.83347	N/A	N/A
6060	+	-	-	-	-	HBV mono-infection	N/A	N/A	3240	male	38	<50	83	172	28.0557	No	228	43	79	56	43	79.1	54.4	N/A	12.9	4.3	8.6	10473	7.2	60	2.4	N/A	5.82	0.19	0.806313	5547	N/A
6061	-	-	+	-	-	HCVmono-infection	2170000	1b	N/A	male	50	50-59	75	164	27.8852	Yes	131	28	42	67	44	83.9	53.4	N/A	21.9	6.2	15.7	10772	7.2	78	1.4	6.1	4.89	0.21	1.64904	N/A	10224.2
6062	-	-	+	-	-	HCVmono-infection	69000000	1b	N/A	male	42	<50	62	168	21.9671	Yes	83	142	133	181	512	78.4	45.8	N/A	65.7	36.2	29.5	5158	5.1	68	2.3	5.2	8.8	1.71	6.23066	N/A	N/A
6065	-	-	+	-	-	HCVmono-infection	55700000	1b	N/A	male	52	50-59	72	170.5	24.7676	No	124	36	32	76	70	77.8	50.4	N/A	9.9	3.8	6.1	11703	4	65	2.7	5.3	15.96	0.29	2.66876	N/A	20000
6066	-	-	+	-	-	HCVmono-infection	380000	1b	N/A	male	55	50-59	67	168	23.7387	Yes	172	58	67	66	62	80.4	52.7	N/A	8.8	3.7	5.1	10742	5.6	64	1.3	3.9	8.66	0.34	2.26582	N/A	N/A
6072	+	-	-	-	-	HBV mono-infection	N/A	N/A	380	female	51	50-59	54	150	24	No	308	31	47	94	41	77.2	47.2	N/A	3.4	2	1.4	9363	6.5	69	7.3	8.5	7.5	0.1	0.748742	4030	N/A
6074	-	-	+	-	-	HCVmono-infection	13800000	1b	N/A	male	57	50-59	52	168	18.424	No	223	49	46	63	26	82.3	51.4	N/A	11.2	5.5	5.7	7685	7.4	65	0.6	4	4.4	0.22	1.84666	N/A	N/A
6076	-	-	+	-	-	HCVmono-infection	15900000	1b	N/A	female	53	50-59	62	159	24.5243	No	149	58	85	76	26	76.9	48	N/A	14.2	4.9	9.3	9579	4.7	59	2.5	4.9	5.48	0.39	2.23773	N/A	2354.05
6077	-	-	+	-	-	HCVmono-infection	20400000	2a	N/A	female	48	<50	80	165.5	29.2075	Yes	324	31	35	82	18	86.9	50.6	N/A	4.8	2.3	2.5	8230	4.1	62	2.3	4.8	4.49	0.1	0.77629	N/A	N/A
6079	-	-	+	-	-	HCVmono-infection	46400000	1b	N/A	male	49	<50	80	171	27.3588	No	168	35	41	65	254	67.3	45	N/A	9.7	5.8	3.9	9542	10.5	68	2.4	4	5.25	0.21	1.59427	N/A	N/A
6087	-	-	+	-	-	HCVmono-infection	87100	Undetermined	N/A	male	60	≥60	74	167	26.5338	Yes	218	38	63	89	120	86.5	46.9	N/A	8.4	3.6	4.8	13418	7.2	73	4.6	5.6	13.99	0.17	1.31767	N/A	N/A
6090	-	-	+	-	-	HCVmono-infection	32900000	2a	N/A	female	57	50-59	51	155	21.2279	Yes	211	37	46	70	15	80.1	52.1	N/A	5.1	2.4	2.7	8148	7.8	43	1.7	6.3	6.22	0.18	1.47372	N/A	N/A
6093	-	-	+	-	-	HCVmono-infection	3060	Undetermined	N/A	male	63	≥60	95	159	37.5776	Yes	227	32	4	86	62	73.1	47.4	N/A	9.7	4.5	5.2	4443	8.3	91	1.3	4.5	4.11	0.14	4.44053	N/A	N/A
6094	-	-	+	-	-	HCVmono-infection	1100000	2a	N/A	female	51	50-59	80	164	29.7442	No	197	55	84	76	52	85.6	52.7	N/A	19.3	6.3	13	11450	6.5	72	2.1	5.4	4.06	0.28	1.55356	N/A	2297.04
6099	-	-	+	-	-	HCVmono-infection	0	N/A	N/A	female	52	50-59	65	148	29.6749	No	164	38	25	71	149	80.8	48.9	N/A	17.8	6.7	11.1	5673	4.8	49	1.9	5.6	3.99	0.23	2.40976	N/A	N/A
6102	-	-	+	-	-	HCVmono-infection	439000	2a	N/A	female	55	50-59	55	157	22.3133	Yes	226	36	30	86	14	82.6	46.5	N/A	6.3	3.2	3.1	8528	3.5	59	0.7	3.3	4.59	0.16	1.59954	N/A	N/A
6110	-	-	+	-	-	HCVmono-infection	14800000	1b	N/A	female	60	≥60	59	169	20.6575	Yes	202	26	32	89	20	82.3	50.8	N/A	16.6	5.5	11.1	10630	8.2	77	1.1	5.3	5.41	0.13	1.36521	N/A	N/A
6111	+	-	-	-	-	HBV mono-infection	N/A	N/A	63500	male	48	<50	62	174	20.4783	Yes	222	247	219	102	437	80.7	48.1	N/A	19.9	7.7	12.2	7730	5.7	79	2.8	3.7	4.12	1.11	3.6088	4346	N/A
6112	-	-	+	-	-	HCVmono-infection	40700000	1b	N/A	female	62	≥60	44	156	18.0802	No	186	29	34	104	18	81.7	50.4	N/A	18.6	5.6	13	7805	5.3	51	1.3	5.9	4.17	0.16	1.65782	N/A	N/A
6118	-	-	+	-	-	HCVmono-infection	2000000	1b	N/A	male	56	50-59	92	174	30.3871	No	116	59	93	63	110	78.7	51.9	N/A	16.3	6	10.3	11621	6.5	83	3.2	7.2	7.67	0.51	2.95352	N/A	1324.89
6122	-	-	+	-	-	HCVmono-infection	0	N/A	N/A	male	49	<50	77	171	26.3329	No	174	23	18	69	17	78.9	48.6	N/A	15.7	4.9	10.8	8886	7.2	86	1.6	6.2	5.05	0.13	1.52665	N/A	N/A
6123	+	-	-	-	-	HBV mono-infection	N/A	N/A	32900	male	49	<50	90	173	30.0712	No	241	38	49	63	55	81.4	50.6	N/A	24.2	6.3	17.9	10988	7.3	83	4.3	5.7	3.82	0.16	1.10373	5677	N/A
6124	-	-	+	-	-	HCVmono-infection	0	N/A	N/A	male	58	50-59	73	171	24.9649	No	217	26	25	94	43	85.6	54.1	N/A	17.7	4.8	12.9	8386	3.2	82	5	6.4	4.44	0.12	1.38986	N/A	N/A
6125	-	-	+	-	-	HCVmono-infection	41400000	1b	N/A	male	48	<50	64	164	23.7954	No	169	61	65	94	116	92.2	55.7	N/A	11.1	4.5	6.6	10995	7.5	80	2.2	6.5	3.27	0.36	2.14896	N/A	N/A
6128	-	-	+	-	-	HCVmono-infection	3820000	1b	N/A	male	48	<50	59	159	23.3377	Yes	136	50	47	53	47	78.3	49.3	N/A	14.1	4.7	9.4	8833	6	84	2.5	5.6	4.43	0.37	2.57409	N/A	N/A
6129	-	-	+	-	-	HCVmono-infection	206	N/A	N/A	male	44	<50	57	163	21.4536	Yes	234	84	63	58	451	71.2	48.4	N/A	17.2	8.5	8.7	7999	3.7	84	2.3	4.3	23.67	0.36	1.98997	N/A	N/A
6130	-	-	+	-	-	HCVmono-infection	26100000	1b	N/A	male	57	50-59	70	173	23.3887	Yes	113	162	105	136	319	85	44.4	N/A	30.5	13.3	17.2	3802	5.1	55	4.3	4.6	6.17	1.43	7.97474	N/A	N/A
6136	-	-	+	-	-	HCVmono-infection	758000	2a	N/A	female	55	50-59	55	157	22.3133	Yes	206	71	84	78	16	92.9	62.3	N/A	14.1	3.3	10.8	15177	5.7	35	2.3	7.2	3.51	0.34	2.0683	N/A	5255.78
6141	-	-	+	-	-	HCVmono-infection	132000	Undetermined	N/A	female	53	50-59	63	151	27.6304	No	254	32	50	89	18	97.3	53.2	N/A	10.2	3.6	6.6	10257	4.1	40	3.1	4.1	6.82	0.13	0.944294	N/A	N/A
6148	-	-	+	-	-	HCVmono-infection	58400000	N/A	N/A	female	55	50-59	78	165	28.6501	No	377	28	24	69	24	80.3	53.9	N/A	9.6	3.6	6	8774	4.9	62	1.2	5.6	3.03	0.07	0.833823	N/A	10072.3
6149	-	-	+	-	-	HCVmono-infection	8130000	1b	N/A	male	60	≥60	72	173	24.0569	No	270	78	99	65	84	77.9	49.8	N/A	15.1	5.1	10	10891	6.3	79	1.5	5.2	4.72	0.29	1.74207	N/A	N/A
6150	-	-	+	-	-	HCVmono-infection	90800	1b	N/A	female	51	50-59	72	167	25.8166	Yes	262	58	56	109	39	84.6	54.6	N/A	11.8	4.2	7.6	9780	5.9	58	2.1	6.8	3.84	0.22	1.5087	N/A	N/A
6152	-	-	+	-	-	HCVmono-infection	1100000	1b	N/A	male	57	50-59	70	171	23.939	Yes	263	47.2	49	61	18	80.5	47.9	N/A	19.2	5.6	N/A	7372	4.87	88.5	6.8	5.6	4.81	0.18	1.46138	N/A	N/A
6153	-	-	+	-	-	HCVmono-infection	483000	1b	N/A	female	56	50-59	60	156	24.6548	Yes	172	28.3	22.4	85	21	84.9	50.8	N/A	12.1	4.1	N/A	10980	5.53	59	1.5	6.1	4.06	0.16	1.9468	N/A	N/A
6154	-	-	+	-	-	HCVmono-infection	5020000	1b	N/A	male	46	<50	68	167	24.3824	No	215	36.4	61.5	64	27	90.2	56	N/A	20.7	5.9	N/A	9027	5.23	95.4	1.2	4.3	3.46	0.17	0.993078	N/A	6172.72
6158	-	-	+	-	-	HCVmono-infection	890000	2a	N/A	male	46	<50	62	170	21.4533	No	163	22	17.9	61	18	82.2	56.3	N/A	14.4	4.6	N/A	7708	4.55	63.5	0.8	5.1	2.9	0.13	1.46746	N/A	N/A
6159	-	-	+	-	-	HCVmono-infection	89400	Undetermined	N/A	male	62	≥60	90	166	32.6608	Yes	213	39.2	58.1	92	65	97.5	53.7	N/A	13.2	5.2	N/A	10011	6.44	110.9	6.1	7.4	4.8	0.18	1.49696	N/A	N/A
6160	-	-	+	-	-	HCVmono-infection	6250	2a	N/A	female	60	≥60	61	160	23.8281	Yes	198	106.2	153.9	146	112	88.4	53.2	N/A	15.3	5.1	N/A	7946	6.79	70.9	1.7	7	3.72	0.54	2.59413	N/A	N/A
6161	-	-	+	-	-	HCVmono-infection	1380	1b	N/A	female	56	50-59	81	153	34.6021	Yes	191	103.9	165.8	98	61	88	55	N/A	17.2	6.6	N/A	12829	7.91	70.5	1.7	4.6	4.34	0.54	2.3658	N/A	N/A
6162	-	-	+	-	-	HCVmono-infection	1910000	1b	N/A	male	56	50-59	70	165	25.7117	Yes	325	29.5	37.7	73	53	77.9	53.2	N/A	27.7	7.8	N/A	7954	6.41	128.9	2.4	4.3	4.22	0.09	0.827858	N/A	N/A
6164	+	-	-	-	-	HBV mono-infection	N/A	N/A	6940	female	54	50-59	50	160	19.5312	No	244	28.3	28.6	81	16	82.6	53	N/A	11.4	4	N/A	10347	4.59	68.4	12	7.2	3.28	0.12	1.17114	4751	N/A
6166	+	-	-	-	-	HBV mono-infection	N/A	N/A	107	female	46	<50	72	160	28.125	No	59	26	12.2	68	12	81.2	51.9	N/A	14.7	4.9	N/A	8528	4.91	48.8	5.3	7.9	3.45	0.44	5.80362	6760	N/A
6167	-	-	+	-	-	HCVmono-infection	17000	Undetermined	N/A	male	59	50-59	55	175	17.9592	Yes	180	50.1	58.1	141	71	104.2	57.4	N/A	8.5	3.8	N/A	10436	6.1	63.5	0.6	4.9	5.27	0.28	2.15441	N/A	N/A
6168	-	-	+	-	-	HCVmono-infection	3750000	N/A	N/A	female	55	50-59	62	158	24.8358	Yes	119	41.5	24.1	79	22	86.8	54.5	N/A	12.3	3.2	N/A	9050	3.98	68.8	6.2	5.9	3.79	0.35	3.90711	N/A	N/A
6169	-	-	+	-	-	HCVmono-infection	0	N/A	N/A	male	57	50-59	75	168	26.5731	Yes	171	47.8	35.4	51	106	84.7	57.4	N/A	17.5	6.4	N/A	13679	5.09	80.7	1.7	4.8	2.61	0.28	2.67797	N/A	N/A
6170	-	-	+	-	-	HCVmono-infection	8670000	2a	N/A	male	45	<50	62	160	24.2188	Yes	209	44.4	62.6	83	117	86.6	50	N/A	15.9	6.1	N/A	12412	6.41	81.9	3.9	7.8	4.32	0.21	1.20826	N/A	N/A
6171	-	-	+	-	-	HCVmono-infection	7400000	Undetermined	N/A	male	53	50-59	76	166	27.5802	No	253	145.1	88.1	145	79	89.8	38.3	N/A	21	10.7	N/A	3228	7.87	117.9	4	4.6	7.1	0.57	3.23843	N/A	N/A
6174	-	-	+	-	-	HCVmono-infection	99300	1b	N/A	male	53	50-59	68	168	24.093	Yes	212	77	62.6	59	80	78.3	52.3	N/A	22.2	7.4	N/A	11033	7.2	79.9	11	5.1	4.07	0.36	2.43301	N/A	N/A
6175	-	-	+	-	-	HCVmono-infection	233000	2a	N/A	male	46	<50	68	167	24.3824	No	306	71.8	45.6	71	29	98.3	54.3	N/A	12.9	5.6	N/A	10913	8.83	92.1	6.5	3.8	4.54	0.23	1.59837	N/A	N/A
6177	-	-	+	-	-	HCVmono-infection	5760000	2a	N/A	female	49	<50	45	158	18.026	Yes	92	65.5	85.9	110	658	76.1	42.9	N/A	10	5.3	N/A	5188	6.78	88.9	9.5	6.2	5.14	0.71	3.76403	N/A	N/A
6178	-	-	+	-	-	HCVmono-infection	9020000	2a	N/A	female	44	<50	50	155	20.8117	Yes	224	48.4	43.9	59	12	74.4	45	N/A	13.3	4.5	N/A	4920	3.07	50	3.2	4.7	3.62	0.22	1.43489	N/A	N/A
6179	-	-	+	-	-	HCVmono-infection	15	N/A	N/A	female	52	50-59	48	160	18.75	No	331	20.3	11.1	65	12	89.2	53.1	N/A	10.2	3.6	N/A	8073	6.47	93.8	2	3.8	3.93	0.06	0.957216	N/A	N/A
6182	-	-	+	-	-	HCVmono-infection	5760000	2a	N/A	female	59	50-59	70	165	25.7117	No	155	20.9	13.3	95	18	79.5	52	N/A	12.4	3.6	N/A	10317	8.6	75.8	0.6	4.6	10.74	0.13	2.18143	N/A	N/A
6187	-	-	+	-	-	HCVmono-infection	675000	2a	N/A	male	48	<50	55	166	19.9594	Yes	199	32.9	25.2	58	16	80.3	48.5	N/A	9.1	3.8	N/A	7536	6.56	82.3	0.6	5.2	4.77	0.17	1.58082	N/A	N/A
6188	-	-	+	-	-	HCVmono-infection	96600	Undetermined	N/A	male	49	<50	62	179	19.3502	Yes	221	83.9	113.1	82	52	93.5	56.8	N/A	15.7	5.3	N/A	11681	5.38	94.2	2.8	5.2	3.59	0.38	1.74918	N/A	N/A
6190	-	-	+	-	-	HCVmono-infection	22500	2a	N/A	female	59	50-59	60	160	23.4375	Yes	249	48.9	53.6	132	28	69.9	42.9	N/A	11.2	4.7	N/A	5076	6.34	61.9	2.5	4.8	17.92	0.2	1.58263	N/A	N/A
6192	-	-	+	-	-	HCVmono-infection	3930000	Undetermined	N/A	female	49	<50	65	150	28.8889	Yes	178	90.7	271.2	115	176	84.1	52.4	N/A	12.3	4.4	N/A	9735	4.91	69.2	2.2	5.2	4.57	0.51	1.51614	N/A	N/A
6193	-	-	+	-	-	HCVmono-infection	299000	2a	0	male	55	50-59	58	165	21.3039	Yes	220	51.8	63.2	70	26	79.4	48.7	N/A	37.7	9.6	N/A	9012	8.24	89.3	3.5	6.3	2.63	0.24	1.62896	N/A	N/A
6196	-	-	+	-	-	HCVmono-infection	194000	2a	N/A	female	59	50-59	51	154	21.5045	No	169	77	81.9	114	25	76.4	44.9	N/A	11.4	4.3	N/A	6575	6.96	56.6	N/A	N/A	3.69	0.46	2.97039	N/A	N/A
6198	+	-	+	-	-	HBV-HCV co-infection	0	N/A	0	male	50	50-59	75	164	27.8852	Yes	181	43.8	62.1	74	109	84.3	57.2	N/A	5.8	2.3	N/A	10145	6.47	73.3	N/A	N/A	3.95	0.24	1.53539	3.13	2.08
6203	-	-	+	-	-	HCVmono-infection	0	N/A	N/A	female	62	≥60	60	161	23.1473	Yes	227	28.3	20.1	95	11	84.8	54.7	N/A	16.9	5.3	N/A	8669	6.27	65.2	1.4	6.2	4.47	0.12	1.72407	N/A	N/A
6204	-	-	+	-	-	HCVmono-infection	10300	Undetermined	N/A	female	72	≥60	40	150	17.7778	No	264	66.1	41.7	87	30	84.6	47.5	N/A	16.2	4.9	N/A	9512	3.85	41.9	1	4.3	3.92	0.25	2.79166	N/A	N/A
6205	-	-	+	-	-	HCVmono-infection	0	N/A	N/A	male	47	<50	70	176	22.5981	Yes	247	27.2	5.4	51	14	85	51.8	N/A	12	7.4	N/A	9832	5.25	76.2	3.2	3.2	3.76	0.11	2.22727	N/A	N/A
6209	-	-	+	-	-	HCVmono-infection	0	N/A	N/A	male	48	<50	85	164	31.6032	No	267	28.9	41.1	87	47	86.2	58	N/A	12.1	3.7	N/A	15334	5.85	88.5	6.1	7.4	2.4	0.11	0.810414	N/A	N/A
6212	-	-	+	-	-	HCVmono-infection	0	N/A	N/A	female	47	<50	59	160	23.0469	No	180	23.2	19.6	67	22	79	52.3	N/A	10.3	3.5	N/A	9452	3.86	58.2	2.4	4.1	3.24	0.13	1.36831	N/A	N/A
6216	-	-	+	-	-	HCVmono-infection	0	N/A	N/A	female	52	50-59	62	156	25.4767	Yes	296	34.1	15	76	23	77.1	47.9	N/A	16	4.4	N/A	6448	8.36	75.4	0.7	4.2	4.53	0.12	1.54675	N/A	N/A
6217	-	-	+	-	-	HCVmono-infection	0	N/A	N/A	male	63	≥60	63	165	23.1405	No	275	65.5	130.7	66	73	89.9	57.8	N/A	26.8	6.6	N/A	16400	7.1	100.7	12.2	7.4	8.96	0.24	1.31254	N/A	N/A
6219	-	-	+	-	-	HCVmono-infection	411000	Undetermined	N/A	male	58	50-59	56	154	23.6128	No	171	25.5	17.9	115	31	82.8	51.8	N/A	7	2.3	N/A	13291	8.31	42.3	5.2	7.9	11.84	0.15	2.0443	N/A	N/A
6222	-	-	+	-	-	HCVmono-infection	0	N/A	N/A	male	48	<50	61	165	22.4059	No	192	37.5	41.1	121	40	83.6	53.6	N/A	10.9	3.8	N/A	8766	6.49	73.3	1.8	4.9	4.6	0.2	1.46235	N/A	N/A
6224	-	-	+	-	-	HCVmono-infection	3520000	1b	N/A	male	52	50-59	62	159	24.5243	Yes	207	78.1	101.2	103	306	86.6	56.9	N/A	17.8	6.1	N/A	10652	7.05	94.2	3.9	8	5.29	0.38	1.95027	N/A	N/A
6227	-	-	+	-	-	HCVmono-infection	40300	2a	N/A	male	52	50-59	72	172	24.3375	Yes	138	105.6	108	79	80	79.4	46.9	N/A	14.1	5.1	N/A	6582	5.68	83.1	1.6	4.2	6.58	0.77	3.82892	N/A	N/A
6228	-	-	+	-	-	HCVmono-infection	4440000	1b	N/A	male	51	50-59	79	168	27.9904	Yes	225	114.8	123.3	112	274	80.6	47	N/A	19.3	6.8	N/A	8416	8.53	65.2	5	3.3	10.57	0.51	2.34341	N/A	N/A
6229	-	-	+	-	-	HCVmono-infection	0	N/A	N/A	male	48	<50	98	172	33.126	Yes	207	28.9	34.9	62	76	82	53.8	N/A	9.1	3	N/A	7566	6.09	90.1	11.2	5.1	4.37	0.14	1.13437	N/A	N/A
6231	-	-	+	-	-	HCVmono-infection	4490	1b	N/A	male	49	<50	80	169	28.0102	Yes	191	49.5	62.1	80	27	77.7	51.1	N/A	18.1	6.1	N/A	9713	4.44	67.6	1.1	3.6	3.39	0.26	1.61147	N/A	N/A
6234	-	-	+	-	-	HCVmono-infection	1690000	1b	N/A	female	59	50-59	63	155	26.2227	No	73	82.1	79.6	173	165	86.8	44.6	N/A	13	5.9	N/A	4778	3.85	43.9	2.1	3.8	17.65	1.12	7.43731	N/A	N/A
6236	-	-	+	-	-	HCVmono-infection	0	N/A	N/A	male	40	<50	56	162	21.3382	No	179	122.8	57.5	65	199	87.2	58	N/A	13.5	5.4	N/A	7164	6.98	72.5	6.7	4.3	4.13	0.69	3.61886	N/A	N/A
6238	-	-	+	-	-	HCVmono-infection	2550000	2a	N/A	male	60	≥60	69	166	25.0399	Yes	177	168.6	232.7	92	192	84.2	48.9	N/A	9.3	4.4	N/A	7894	6.58	70.9	3.3	6.3	3.53	0.95	3.7466	N/A	N/A
6239	-	-	+	-	-	HCVmono-infection	19800	2a	N/A	male	56	50-59	68	162	25.9107	Yes	219	47.8	56.4	95	140	83.9	49.7	N/A	9.9	4.4	N/A	9251	5.23	60.3	1.9	4.7	1.96	0.22	1.62754	N/A	N/A
6243	-	-	+	-	-	HCVmono-infection	0	N/A	N/A	female	48	<50	70	162	26.6728	Yes	236	21.5	13.9	75	21	87.6	45.6	N/A	5.1	2.1	N/A	9885	8.88	77	3	5.6	5.04	0.09	1.1729	N/A	N/A
6247	-	-	+	-	-	HCVmono-infection	7910000	2a	N/A	female	64	≥60	57	156	23.4221	Yes	154	24.9	32.6	98	17	73.4	47.6	N/A	7.2	2.4	N/A	9452	4.79	61.9	4	4.7	5.48	0.16	1.81238	N/A	N/A
6254	-	-	+	-	-	HCVmono-infection	551000	Undetermined	N/A	male	40	<50	50	159	19.7777	Yes	180	24.3	21.8	69	179	81.7	54.8	N/A	17.4	7.6	N/A	5956	2.4	71.7	1	5.3	3.61	0.14	1.15655	N/A	N/A
6259	-	-	+	-	-	HCVmono-infection	20900	1b	N/A	male	56	50-59	55	189	15.3971	Yes	159	47	115	139	68	87.1	51.3	N/A	15.7	5.3	10.4	9989	7.9	120	1.4	4.5	5.34	0.3	1.54362	N/A	N/A
6260	-	-	+	-	-	HCVmono-infection	69000000	1b	N/A	female	59	50-59	65	160	25.3906	Yes	200	29	31	83	32	76.5	47.7	N/A	13.9	3.8	10.1	9862	6.5	62	2.5	5	4.37	0.15	1.53652	N/A	N/A
6262	-	-	+	-	-	HCVmono-infection	55400	2a	N/A	male	53	50-59	55	166	19.9594	Yes	200	74	107	77	95	83.3	50.7	N/A	11.4	4.3	7.1	6910	9.2	57	1.2	4.3	4.1	0.37	1.89577	N/A	N/A
6263	-	-	+	-	-	HCVmono-infection	16700000	1b	N/A	male	59	50-59	55	161	21.2183	Yes	160	70	94	106	72	85.1	58.8	N/A	12	4.8	7.2	9549	7.4	62	1	4.5	4.01	0.44	2.66236	N/A	N/A
6264	+	-	-	-	-	HBV mono-infection	N/A	N/A	193	female	57	50-59	88	167	31.5537	Yes	163	24	15	97	23	86	53.4	N/A	14.5	4.7	9.8	9922	5.5	49	1.5	5.9	4.51	0.15	2.16697	6461	N/A
6266	-	-	+	-	-	HCVmono-infection	19000000	1b	N/A	male	69	≥60	65	173	21.7181	Yes	116	64	103	57	98	71.6	47	N/A	10.9	5.1	5.8	5293	8	75	0.7	3.9	4.69	0.55	3.75105	N/A	N/A
6267	-	-	+	-	-	HCVmono-infection	33600000	2a	N/A	male	55	50-59	59	165	21.6713	No	216	32	19	44	13	78.5	50.8	N/A	13.3	5.3	8	6299	4.9	69	1.1	3.8	3.04	0.15	1.86931	N/A	N/A
6268	-	-	+	-	-	HCVmono-infection	2250000	1b	N/A	female	41	<50	72	165	26.4463	No	252	30	35		22	85.8	51.9	N/A	9.9	4.1	5.8	10891	4.7	47	0.9	4.7	3.87	0.12	0.825032	N/A	N/A
6269	+	-	+	-	-	HBV-HCV co-infection	0	N/A	77.6	male	61	≥60	72	178	22.7244	Yes	62	154	173	143	48	78.2	42.6	N/A	68.5	26.4	42.1	4502	5.6	71	0.8	4.7	4.84	2.48	11.5196	6002	3.5
6271	-	-	+	-	-	HCVmono-infection	132000	Undetermined	N/A	male	46	<50	71	172	23.9995	No	149	58	56	92	78	80.6	52	N/A	13.5	5.4	8.1	7536	3.8	78	4.3	4	5.95	0.39	2.3928	N/A	N/A
6273	-	-	+	-	-	HCVmono-infection	933000	2a	N/A	male	78	≥60	57	160	22.2656	No	192	42	59	91	33	90.9	50.7	N/A	10.8	4.3	6.5	10488	5.3	90	8.1	5.5	4.5	0.22	2.22135	N/A	N/A
6274	-	-	+	-	-	HCVmono-infection	1420000	2a	N/A	female	65	≥60	75	168	26.5731	No	46	113	68	66	62	75.9	35.8	N/A	27.5	11.3	16.2	3459	7.3	65	1.7	3.1	5.57	2.46	19.3633	N/A	2990.5
6281	-	-	+	-	-	HCVmono-infection	270000	1b	N/A	male	49	<50	74	162	28.1969	No	171	43	63	105	36	84.1	48.1	N/A	9.7	4.1	5.6	9251	4.4	112	1.8	3.8	4.26	0.25	1.55238	N/A	N/A
6283	+	-	+	-	-	HBV-HCV co-infection	0	N/A	690	male	54	50-59	52	162	19.8141	No	118	24	28	88	80	70.9	47.4	N/A	10.8	4.4	6.4	4726	5.5	55	1.2	4.8	4.02	0.2	2.0756	7.21	1.87
6285	+	-	+	-	-	HBV-HCV co-infection	0	N/A	285000	male	54	50-59	65	165	23.8751	No	191	74	30	116	86	80.2	52.1	N/A	11.4	4.3	7.1	10794	3.9	46	4.3	10.4	3.83	0.39	3.81972	8610	2.2
6292	+	-	+	-	-	HBV-HCV co-infection	10700	Undetermined	0	male	52	50-59	58	162	22.1003	Yes	233	36	38	81	16	78	48.5	N/A	11.5	4.7	6.8	9817	5.9	71	0.9	3.8	3.27	0.15	1.30334	2.56	43.85
6293	+	-	-	-	-	HBV mono-infection	N/A	N/A	2050	female	23	<50	50	157	20.2848	No	281	23	18	65	13	80.3	50.4	N/A	5.8	2.8	3	11912	5.5	55	1.3	4.5	4.17	0.08	0.443724	3167	N/A
6294	+	-	+	-	-	HBV-HCV co-infection	0	N/A	16600	male	50	50-59	60	162	22.8624	No	78	49	41	95	62	73.4	49.6	N/A	15	5.7	9.3	6642	5.5	66	0.9	4.8	5.11	0.63	4.90546	7129	2.18
6298	-	-	+	-	-	HCVmono-infection	27200000	1b	N/A	male	51	50-59	62	170	21.4533	No	130	150	86	65	527	101.6	55.5	N/A	30.8	11.8	19	6694	3.2	61	1.5	6.2	4.22	1.15	6.34554	N/A	N/A
6301	+	-	+	-	-	HBV-HCV co-infection	539000	1b	0	male	57	50-59	56	157	22.719	No	148	42	31	138	95	79.8	49.1	N/A	17.7	7.8	9.9	8848	5.9	59	1.4	3.8	5.12	0.28	2.90524	4498	661.59
6303	-	-	+	-	-	HCVmono-infection	0	N/A	N/A	male	54	50-59	75	167	26.8923	Yes	220	22	20	69	32	78	53.5	N/A	22.2	6	16.2	9407	10	69	1.3	6	4.58	0.1	1.20748	N/A	N/A
6313	+	-	-	-	-	HBV mono-infection	N/A	N/A	1650	female	43	<50	57	157	23.1247	No	254	32	23	83	13	81.5	51.4	N/A	9.6	4.2	5.4	7372	4.5	55	0.7	4.4	3.97	0.13	1.12959	6723	N/A
6316	-	-	+	-	-	HCVmono-infection	2600000	1b	N/A	female	55	50-59	75	159	29.6665	No	202	36	68	162	30	87.3	49.3	N/A	7.2	3.3	3.9	11964	8.6	56	1.9	5.7	7	0.18	1.18866	N/A	N/A
6317	-	-	+	-	-	HCVmono-infection	12700000	1b	N/A	male	64	≥60	69	164	25.6544	No	121	86	40	84	83	83.8	47.2	N/A	17.1	7.2	9.9	4920	5.9	70	3.2	3.9	4.88	0.71	7.19222	N/A	N/A
6318	-	-	+	-	-	HCVmono-infection	923000	2a	N/A	male	53	50-59	50	161	19.2894	No	238	37	32	85	27	83.8	51.7	N/A	18.9	6.7	12.2	8349	3.9	77	1.4	4.6	6.2	0.16	1.45655	N/A	N/A
6319	+	-	-	-	-	HBV mono-infection	N/A	N/A	20	male	52	50-59	N/A	N/A	N/A	N/A	254	26	24	62	18	79.6	52.3	N/A	16.6	5.4	11.2	8438	6.5	81	2.5	4	4.15	0.1	1.08652	812	N/A
6320	-	-	+	-	-	HCVmono-infection	0	N/A	N/A	female	71	≥60	67	172.5	22.5163	No	128	26	15	69	15	70.4	47.4	N/A	16.3	6.6	9.7	5546	8.4	65	0.9	5.1	4.01	0.2	3.72371	N/A	N/A
6321	-	-	+	-	-	HCVmono-infection	1690000	2a	N/A	male	41	<50	94	173	31.4077	Yes	212	35	48	70	53	77.2	50.5	N/A	23.5	6.5	17	8968	5.5	81	6.2	4.6	3.88	0.17	0.977002	N/A	2102.15
6322	+	-	+	-	-	HBV-HCV co-infection	94.1	N/A	380	female	42	<50	82	162	31.2452	No	110	22	18	73	27	80.2	53.2	N/A	4.2	2.1	2.1	8759	3.2	52	12.5	5.7	4.23	0.2	1.9799	1493	2.08
6324	-	-	+	-	-	HCVmono-infection	77800	N/A	N/A	male	50	50-59	72	172	24.3375	No	120	55	53	62	192	77.7	48.9	N/A	22.6	8.6	14	9415	6.3	42	1.1	4.7	5.44	0.46	3.14785	N/A	N/A
6326	-	-	+	-	-	HCVmono-infection	38400000	2a	N/A	male	56	50-59	70	160	27.3438	Yes	122	34	33	72	47	79.8	51.4	N/A	11.2	3.3	7.9	8781	5.8	66	4.9	5.5	3.88	0.28	2.71675	N/A	N/A
6355	-	-	+	-	-	HCVmono-infection	2870000	2a	N/A	female	70	≥60	64	158	25.6369	No	69	31	28	109	36	80.2	51.2	N/A	11.8	4.6	7.2	8580	5.3	53	1.6	5.9	4.15	0.45	5.94335	N/A	N/A
6359	+	-	-	-	-	HBV mono-infection	N/A	N/A	20	male	54	50-59	76	172	25.6896	No	191	27	43	86	49	76.7	51.4	N/A	20.5	6.1	14.4	11197	6.2	53	2.3	4.7	6.44	0.14	1.1641	244.9	N/A
6363	-	-	+	-	-	HCVmono-infection	539000	Undetermined	N/A	male	56	50-59	60	175	19.5918	No	71	116	139	111	73	86.9	52.7	N/A	28.6	10.3	18.3	5345	5.8	52	1.4	4.8	12.61	1.63	7.76033	N/A	997.15
6366	+	-	-	-	-	HBV mono-infection	N/A	N/A	3740	male	46	<50	97	174	32.0386	No	182	31	36	63	52	77.9	51.7	N/A	26	7.5	18.5	10317	6	62	1.2	5.7	4.93	0.17	1.30586	8044	N/A
6369	-	-	+	-	-	HCVmono-infection	0	N/A	N/A	female	56	50-59	61	159	24.1288	Yes	209	30	22	140	64	68.3	47.5	N/A	6.7	2.8	3.9	8110	6.6	57	2.3	4.8	4.91	0.14	1.71377	N/A	N/A
6376	-	-	+	-	-	HCVmono-infection	4380000	2a	N/A	female	63	≥60	50	162	19.052	Yes	220	43	35	65	19	77.7	51.2	N/A	10.6	3.9	6.7	8110	7.1	54	1.7	6.7	4.87	0.2	2.08138	N/A	N/A
6418	+	+	-	-	-	HBV mono-infection	N/A	N/A	58800	female	38	<50	68	164	25.2826	No	229	40	43	55	68	82.5	50.7	N/A	20.8	7	13.8	8602	5.2	66	0.8	5.2	4.01	0.17	1.01222	4.954	N/A
6435	-	-	+	-	-	HCVmono-infection	6210000	2a	N/A	female	41	<50	45	153	19.2234	Yes	203	22	18	50	12	71.6	44.6	N/A	23.2	6.2	17	7432	5.2	95	1	4.2	4.26	0.11	1.04731	N/A	N/A
6448	-	-	+	-	-	HCVmono-infection	55500	Undetermined	N/A	male	48	<50	76	172	25.6896	No	146	39	50	62	85	77.2	46.1	N/A	22.3	6.5	15.8	7730	3.1	94	1.1	4.7	4.82	0.27	1.81329	N/A	240.09
6459	+	-	-	-	-	HBV mono-infection	N/A	N/A	20	male	58	50-59	69	160	26.9531	No	216	54	55	81	169	77.4	46.6	N/A	18	5.3	12.7	8729	5.2	86	5.8	4.5	4.02	0.25	1.95518	1858	N/A
6461	-	-	+	-	-	HCVmono-infection	7590000	1b	N/A	male	48	<50	75	170	25.9516	No	161	39	51	84	315	74.8	48.1	N/A	13.8	4.6	9.2	10764	4.9	86	2.4	4.5	4.76	0.24	1.62815	N/A	N/A
6470	-	-	+	-	-	HCVmono-infection	78500	1b	N/A	male	50	50-59	75	168	26.5731	No	176	140	188	95	309	93.6	52.2	N/A	19.3	5.6	13.7	10891	7	106	2.5	5.5	4.94	0.8	2.90072	N/A	790.73
6478	-	-	+	-	-	HCVmono-infection	705000	1b	N/A	male	59	50-59	66	164	24.539	No	162	40	32	61	35	76.6	46.1	N/A	13.1	4.4	8.7	8558	7.1	75	0.7	4.1	4.61	0.25	2.57527	N/A	N/A
6482	-	-	+	-	-	HCVmono-infection	15700000	1b	N/A	male	44	<50	65	159	25.711	No	174	31	38	82	45	77.4	54	N/A	20.3	5.4	14.9	7507	11.1	112	2.6	4.4	3.9	0.18	1.27167	N/A	10619.4
6483	-	-	+	-	-	HCVmono-infection	0	N/A	N/A	female	56	50-59	63	155.5	26.0543	No	241	30	25	83	14	77.6	47.5	N/A	11.7	3.2	8.5	7402	5.1	69	3.6	5.6	6.57	0.12	1.39419	N/A	4
6484	-	-	+	-	-	HCVmono-infection	6400000	Undetermined	N/A	female	62	≥60	57	163.5	21.3226	No	133	53	55	107	19	88.4	49.3	N/A	19.1	5.8	13.3	7745	6.6	89	0.9	4.7	4.85	0.4	3.33146	N/A	N/A
6491	-	-	+	-	-	HCVmono-infection	393000	Undetermined	N/A	male	56	50-59	69	174	22.7903	Yes	43	193	126	115	67	77.6	38.7	N/A	36.9	13.6	23.3	3839	6.1	85	1.3	3.8	3.59	4.49	22.3919	N/A	N/A
6493	+	-	+	-	-	HBV-HCV co-infection	0	N/A	94500	male	46	<50	75	169	26.2596	Yes	159	40	56	62	66	86.5	52.4	N/A	41.4	9.3	32.1	10585	4.1	95	2.7	5.8	3.43	0.25	1.54642	2848	1.73
6494	-	-	+	-	-	HCVmono-infection	1230	Undetermined	N/A	female	44	<50	61	170.5	20.9837	Yes	112	32	34	79	19	83.8	46.1	N/A	17.4	5.2	12.2	7402	4.8	98	1.4	4.5	4.12	0.29	2.15598	N/A	N/A
6498	-	-	+	-	-	HCVmono-infection	1280000	1b	N/A	female	55	50-59	63	161.5	24.1544	Yes	248	22	20	131	20	78.9	49.2	N/A	10.9	3.6	7.3	9057	3.7	81	2	5.5	4.12	0.09	1.09098	N/A	N/A
6499	-	-	+	-	-	HCVmono-infection	271000	Undetermined	N/A	male	49	<50	71	174	23.4509	Yes	180	78	140	106	53	81.1	46.6	N/A	13.1	5.1	8	7365	2.9	105	1.7	3.8	3.81	0.43	1.79454	N/A	N/A
6500	-	-	+	-	-	HCVmono-infection	2690000	1b	N/A	male	57	50-59	64	167.5	22.8113	Yes	83	154	220	225	184	82	38.5	N/A	28.7	12.3	16.4	2452	4.7	91	1.6	4.9	9.33	1.86	7.13027	N/A	N/A
6501	+	-	+	-	-	HBV-HCV co-infection	0	N/A	11200	male	54	50-59	60	168	21.2585	Yes	195	32	28	84	26	75.2	48.2	N/A	12.9	3.5	9.4	8915	8.4	120	0.5	5.8	4.38	0.16	1.67467	4653	1.74
6502	-	-	+	-	-	HCVmono-infection	0	N/A	N/A	female	54	50-59	67	161.5	25.688	Yes	201	34	34	138	70	72.6	43.8	N/A	6.9	2.3	4.6	11167	8	110	0.9	5.4	5.03	0.17	1.56652	N/A	N/A
6503	-	-	+	-	-	HCVmono-infection	6550000	Undetermined	N/A	male	71	≥60	70	170	24.2215	Yes	306	29	68	107	41	79	43.7	N/A	13.4	4.2	9.2	7961	8.3	132	2.5	4.9	28.28	0.09	0.815982	N/A	N/A
6504	-	-	+	-	-	HCVmono-infection	51800	2a	N/A	male	53	50-59	61	160	23.8281	Yes	122	63	102	95	119	81.5	45.4	N/A	25.2	7.4	17.8	8423	3.4	131	2.3	5.6	4.28	0.52	2.70992	N/A	N/A
6506	-	-	+	-	-	HCVmono-infection	1250000	2a	N/A	female	59	50-59	60	155	24.974	No	243	32	28	93	20	80.6	45.8	N/A	15.6	4.2	11.4	10175	4.3	104	2.5	4.9	4.64	0.13	1.46831	N/A	N/A
6512	-	-	+	-	-	HCVmono-infection	0	N/A	N/A	male	53	50-59	66	168	23.3844	Yes	125	31	22	77	60	76.9	43.2	N/A	19.6	7.6	12	6754	4.8	131	2.6	4.2	8.87	0.25	2.80231	N/A	N/A
6513	-	-	+	-	-	HCVmono-infection	3770	Undetermined	N/A	male	44	<50	61	171.5	20.7397	Yes	150	22	14	80	19	76.3	47.1	N/A	33.6	8.9	24.7	7723	4.4	144	0.8	3.3	2.67	0.15	1.72473	N/A	7.79
6514	-	-	+	-	-	HCVmono-infection	15	N/A	N/A	male	39	<50	50	162.5	18.9349	Yes	265	20	17	79	58	79.3	52.4	N/A	12.4	3.7	8.7	8423	4.8	142	1.6	5.1	3.42	0.08	0.713878	N/A	2.34
6518	-	-	+	-	-	HCVmono-infection	12300	Undetermined	N/A	male	47	<50	53	164.5	19.5859	No	164	48	56	82	26	87	47.4	N/A	13.3	4.3	9	8543	5.8	149	0.8	3.9	3.47	0.29	1.83824	N/A	30.57
6519	-	-	+	-	-	HCVmono-infection	107000	1b	N/A	male	57	50-59	64	169	22.4082	Yes	148	37	37	62	21	82.7	44.2	N/A	15.9	5	10.9	5576	3.3	141	1.3	4.2	4.26	0.25	2.34269	N/A	N/A
6520	-	-	+	-	-	HCVmono-infection	839000	1b	N/A	male	50	50-59	56	166	20.3223	Yes	141	35	21	64	16	76	43.5	N/A	15.8	6.6	9.2	6866	5.1	128	2.9	3.3	4.75	0.25	2.70838	N/A	N/A
6521	-	-	+	-	-	HCVmono-infection	0	N/A	N/A	male	47	<50	67	164	24.9108	Yes	182	30	16	39	17	73.5	52	N/A	15.4	4.3	11.1	8729	3.6	123	1.3	4.8	3.9	0.16	1.93681	N/A	N/A
6522	-	-	+	-	-	HCVmono-infection	0	N/A	N/A	male	62	≥60	80	173	26.7299	No	221	30	25	70	15	79.4	45.3	N/A	11.7	3.6	8.1	8013	6	143	0.8	4.8	4.23	0.14	1.68326	N/A	N/A
6523	-	-	+	-	-	HCVmono-infection	17300	1b	N/A	male	54	50-59	81	177	25.8546	Yes	88	68	73	78	42	83.9	49.7	N/A	21.8	5.8	16	8312	5.7	138	1.2	5.9	4.74	0.77	4.88381	N/A	N/A
6526	-	-	+	-	-	HCVmono-infection	5480000	1b	N/A	male	73	≥60	92	165	33.7925	No	112	84	132	92	188	88.1	44.4	N/A	27.2	9.5	17.7	11241	4	67	3.8	3.7	6.1	0.75	4.76538	N/A	N/A
6527	-	-	+	-	-	HCVmono-infection	1780000	Undetermined	N/A	female	63	≥60	57	155.5	23.573	Yes	194	47	50	115	77	100.7	51.8	N/A	15.1	4.7	10.4	16877	7.3	65	3.4	6.7	9.09	0.24	2.1585	N/A	N/A
6531	-	-	+	-	-	HCVmono-infection	0	N/A	N/A	male	69	≥60	74	170	25.6055	No	163	28	27	100	25	77.4	46.9	N/A	10.9	3.4	7.5	12441	5.1	88	1.3	4.2	5.12	0.17	2.28106	N/A	1.74
6532	-	-	+	-	-	HCVmono-infection	34100000	1b	N/A	male	75	≥60	57	172	19.2672	No	216	59	63	82	38	81.6	48	N/A	13.3	3.9	9.4	7052	6.4	105	1.9	4.8	4.73	0.27	2.58101	N/A	N/A
6539	-	-	+	-	-	HCVmono-infection	691000	1b	N/A	male	42	<50	70	170	24.2215	No	145	100	125	78	40	86.5	49.3	N/A	9.2	2.9	6.3	10011	5.4	74	1.4	6.4	4.01	0.69	2.59075	N/A	N/A
6542	+	-	+	-	-	HBV-HCV co-infection	0	N/A	1320	female	51	50-59	65	168	23.03	No	243	26	19	77	12	78.3	52.7	N/A	10	3.1	6.9	9721	3.8	46	2.1	4.4	3.95	0.11	1.25187	5077	3.09
6543	+	-	-	-	-	HBV mono-infection	N/A	N/A	20	male	44	<50	61	167	21.8724	No	74	74	145	71	31	74.8	51	N/A	23.5	6.7	16.8	5315	5.9	77	1.1	3.9	3.91	1	3.654	5123	N/A
6548	+	-	-	-	-	HBV mono-infection	N/A	N/A	915	male	36	<50	75	171	25.6489	No	151	29	39	67	46	75.3	51.1	N/A	18.1	5.7	12.4	9914	5.7	72	1.3	4.4	7.01	0.19	1.10711	7192	N/A
6554	-	-	+	-	-	HCVmono-infection	0	N/A	N/A	female	56	50-59	72	162	27.4348	No	240	26	25	79	15	83.1	56.9	N/A	N/A	N/A	N/A	11137	5.1	64	2.6	7.5	5.25	0.11	1.21333	N/A	N/A
6555	-	-	+	-	-	HCVmono-infection	0	N/A	N/A	male	55	50-59	67	170	23.1834	Yes	162	29	22	77	19	92.8	61	N/A	8.8	5.5	3.3	10123	4	67	1.5	4.4	4.83	0.18	2.09911	N/A	N/A
6557	-	-	+	-	-	HCVmono-infection	3180000	1b	N/A	male	43	<50	64	166	23.2254	Yes	175	40	67	69	29	77.4	51	N/A	9	6.2	2.8	7365	4.4	74	1.2	4.3	4.58	0.23	1.20075	N/A	N/A
6561	-	-	+	-	-	HCVmono-infection	36000000	1b	N/A	female	57	50-59	59	160	23.0469	No	273	38	59	99	61	80.9	53.6	N/A	11.2	6.5	4.7	10302	5.2	55	2.6	4.8	4.49	0.14	1.03293	N/A	N/A
6562	-	-	+	-	-	HCVmono-infection	8850000	1b	N/A	male	45	<50	79	164	29.3724	Yes	148	N/A	N/A	N/A	N/A	N/A	N/A	N/A	N/A	N/A	N/A	N/A	N/A	N/A	N/A	N/A	N/A	0	N/A	N/A	N/A
6563	-	-	+	-	-	HCVmono-infection	17400000	2a	N/A	male	42	<50	77	170	26.6436	Yes	275	N/A	N/A	N/A	N/A	N/A	N/A	N/A	N/A	N/A	N/A	N/A	N/A	N/A	N/A	N/A	N/A	0	N/A	N/A	N/A
6564	-	-	+	-	-	HCVmono-infection	0	N/A	N/A	male	60	≥60	80	160	31.25	No	261	N/A	N/A	N/A	N/A	N/A	N/A	N/A	N/A	N/A	N/A	N/A	N/A	N/A	N/A	N/A	N/A	0	N/A	N/A	N/A
6572	-	-	+	-	-	HCVmono-infection	53800	Undetermined	N/A	male	64	≥60	90	168	31.8878	Yes	210	44	40	72	43	94.9	55.9	N/A	6.4	2.3	4.1	6985	5.4	73	5.7	5.7	5.78	0.21	2.12023	N/A	N/A
6573	-	-	+	-	-	HCVmono-infection	1420000	1b	N/A	male	59	50-59	55	163	20.7008	No	211	51	49	64	27	74.9	46.8	N/A	7.9	3.6	4.3	5494	4.5	101	1	3.3	5.22	0.24	2.03724	N/A	N/A
6576	-	-	+	-	-	HCVmono-infection	200000	Undetermined	N/A	female	46	<50	68	153	29.0487	Yes	126	81	107	137	80	85.2	50.2	N/A	N/A	N/A	N/A	7917	4.1	31	2.2	5.3	5.01	0.64	2.85878	N/A	N/A
6578	+	-	+	-	-	HBV-HCV co-infection	4000000	N/A	20	male	56	50-59	76	170	26.2976	Yes	131	63	138	120	54	85.2	55.4	N/A	N/A	N/A	N/A	6948	2.7	62	1.9	4.3	3.7	0.48	2.29254	1.03	2975.88
6581	-	-	+	-	-	HCVmono-infection	7540000	1b	N/A	male	68	≥60	64	167	22.9481	No	180	47	31	82	34	N/A	42.5	N/A	6.8	0.3	6.5	3742	6.4	89	0.9	3.5	4.45	0.26	3.18899	N/A	N/A
6583	+	-	-	-	-	HBV mono-infection	N/A	N/A	0	female	41	<50	63	160	24.6094	No	250	30	20	79	15	122.1	56	N/A	N/A	N/A	N/A	7723	4.5	55	0.5	5.4	4.38	0.12	1.10015	93.51	N/A
6596	-	-	+	-	-	HCVmono-infection	4880000	1b	N/A	male	49	<50	64	164	23.7954	No	138	62	84	78	46	77.9	50.3	N/A	6.4	4.9	1.5	8804	4.5	79	1.5	4.2	4.64	0.45	2.40198	N/A	N/A
6598	-	-	+	-	-	HCVmono-infection	0	N/A	N/A	female	58	50-59	47	154	19.8178	No	182	23	19	113	14	72.5	51.5	N/A	7.6	2.1	5.5	9877	6.1	58	1.2	4.5	4.76	0.13	1.68154	N/A	N/A
6603	-	-	+	-	-	HCVmono-infection	122000	1b	N/A	male	57	50-59	60	170	20.7612	Yes	154	146	126	70	369	77	52.8	N/A	11.2	4.3	6.9	5255	4.3	103	2.6	3.8	5.19	0.95	4.81417	N/A	N/A
6608	-	-	+	-	-	HCVmono-infection	8470000	1b	N/A	male	54	50-59	90	169	31.5115	Yes	61	46	18	118	17	82.7	45.9	N/A	12.4	5.1	7.3	7723	5.1	126	1.6	4	5.68	0.75	9.59811	N/A	4943.75
6622	-	-	+	-	-	HCVmono-infection	18200000	1b	N/A	male	65	≥60	62	170	21.4533	Yes	113	50	69	95	88	75.7	43.7	N/A	20.8	5.9	14.9	9445	5.5	95	3.3	4.5	6.03	0.44	3.46242	N/A	N/A
6626	-	-	+	-	-	HCVmono-infection	2090	N/A	N/A	male	53	50-59	73	165	26.8136	Yes	62	59	52	184	97	92.5	43.3	N/A	42.1	12.9	29.2	4816	5.2	73	1.1	4.6	4.79	0.95	6.99414	N/A	N/A
6627	-	-	+	-	-	HCVmono-infection	31.7	N/A	N/A	female	49	<50	52	154	21.9261	Yes	276	28	22	150	10	86.8	48.2	N/A	6.2	2.1	4.1	9661	5.7	65	2.9	5.2	5.21	0.1	1.05982	N/A	N/A
6629	+	-	+	-	-	HBV-HCV co-infection	2540000	1b	0	male	69	≥60	55	169	19.257	Yes	234	46	41	121	35	92.8	51.9	N/A	9.4	3.5	5.9	7238	7.9	102	3.5	4.4	6.07	0.2	2.11836	7.97	7289.01
6632	-	-	+	-	-	HCVmono-infection	0	Undetermined	N/A	male	38	<50	78	176	25.1808	Yes	217	26	23	87	39	97.2	60.6	N/A	22.8	7	15.8	12352	5	82	2.5	6.4	4.9	0.12	0.949365	N/A	N/A
6633	-	-	+	-	-	HCVmono-infection	0	N/A	N/A	female	52	50-59	62	165	22.7732	Yes	195	47	17	42	17	83.9	48.7	N/A	9.6	3.1	6.5	7134	4.6	66	1.2	3.8	4.12	0.24	3.03978	N/A	N/A
6634	-	-	+	-	-	HCVmono-infection	169000	2a	N/A	male	57	50-59	73	168	25.8645	Yes	242	130	254	82	245	88.7	49.6	N/A	23.8	7.4	16.4	8483	6.3	69	0.8	6.7	4.77	0.54	1.92126	N/A	N/A
6638	-	-	+	-	-	HCVmono-infection	256000	1b	N/A	male	65	≥60	51	165	18.7328	Yes	155	50	56	148	28	81.1	44.4	N/A	9.2	3	6.2	6679	9.4	102	1.7	5.2	3.32	0.32	2.80193	N/A	45.43
6639	+	+	-	-	-	HBV mono-infection	N/A	N/A	1460000	male	36	<50	66	172	22.3094	No	186	37	39	88	29	71	44.3	N/A	12.9	3.5	9.4	8513	3.7	95	1.4	6	4.1	0.2	1.14672	6051	N/A
6648	-	-	+	-	-	HCVmono-infection	47700000	1b	N/A	male	62	≥60	73	163	27.4756	Yes	159	64	59	157	112	83.5	42.8	N/A	14.3	5.4	8.9	5740	3.8	95	3.2	5.2	5.97	0.4	3.24899	N/A	N/A
6649	-	-	+	-	-	HCVmono-infection	23500000	1b	N/A	male	59	50-59	69	172	23.3234	Yes	153	56	45	125	307	80.1	43.1	N/A	18.3	6.9	11.4	3675	5.8	99	5.6	3.9	5.04	0.37	3.21916	N/A	N/A
6654	-	-	+	-	-	HCVmono-infection	0	N/A	N/A	female	50	50-59	69	171	23.597	No	198	23	23	41	14	72.9	46.3	N/A	6.4	2	4.4	10459	4.8	82	6.6	5.7	8.76	0.12	1.21107	N/A	N/A
6655	-	-	+	-	-	HCVmono-infection	1390000	1b	N/A	female	52	50-59	58	150	25.7778	No	260	22	27	53	9	74.3	44.6	N/A	6.9	2.2	4.7	6113	4.4	82	1.8	5.3	5.98	0.08	0.84678	N/A	N/A
6658	-	-	+	-	-	HCVmono-infection	134000	1b	N/A	female	65	≥60	67	156	27.5312	No	164	43	34	119	20	83.8	43.1	N/A	9.7	3.4	6.3	10041	6.1	82	2	4.8	6.43	0.26	2.9228	N/A	N/A
6659	-	-	+	-	-	HCVmono-infection	12000000	1b	N/A	male	71	≥60	60	167	21.5139	No	194	59	68	71	81	89.1	48.1	N/A	17.8	5.5	12.3	7678	4.9	95	1.7	5.6	5.04	0.3	2.61851	N/A	N/A
6663	+	-	-	-	-	HBV mono-infection	N/A	N/A	46200	female	51	50-59	66	165.5	24.0962	No	155	44	38	123	42	89.5	51.2	N/A	20.5	5.7	14.8	10883	2.9	66	1.3	4.8	4.83	0.28	2.34855	3699	N/A
6665	+	-	-	-	-	HBV mono-infection	N/A	N/A	10300	male	62	≥60	59	169	20.6575	No	186	40	37	84	23	92.5	52.7	N/A	15.8	4.9	10.9	9415	4.2	66	1.3	4.6	6.14	0.22	2.19199	5866	N/A
6669	+	-	+	-	-	HBV-HCV co-infection	15	N/A	219	female	60	≥60	66	155	27.4714	No	193	39	33	127	26	82.7	55.5	N/A	15.9	4.1	11.8	9840	4.5	64	2.1	5.9	5.11	0.2	2.11058	136.7	2.16
6671	-	-	+	-	-	HCVmono-infection	0	N/A	N/A	female	52	50-59	45	162	17.1468	No	241	28	18	67	12	76.4	48.9	N/A	16.9	4.6	12.3	8222	4.1	60	1.1	4.9	4.02	0.12	1.42399	N/A	N/A
6672	-	-	+	-	-	HCVmono-infection	13600000	2a	N/A	male	63	≥60	65	163	24.4646	Yes	192	32	28	38	67	85	48	N/A	9.4	3	6.4	11465	7.3	72	2.2	6.4	5.36	0.17	1.98431	N/A	N/A
6674	+	-	-	-	-	HBV mono-infection	N/A	N/A	508000	male	48	<50	70	175	22.8571	No	153	71	55	81	45	76.7	50.3	N/A	22.8	5.8	17	9303	2.7	86	2.8	5	3.78	0.46	3.00349	6575	N/A
6681	-	-	+	-	-	HCVmono-infection	3930000	Undetermined	N/A	female	64	≥60	53	157	21.5019	No	59	166	164	146	165	91	43.3	N/A	22.5	9.5	13	5032	3.9	57	2.1	4.8	3.96	2.81	14.0609	N/A	N/A
6683	+	-	-	-	-	HBV mono-infection	N/A	N/A	35.6	male	24	<50	82	185.5	23.8301	No	182	44	63	90	23	74.9	50.1	N/A	26.8	6.7	20.1	16765	5.1	83	1.3	4.9	3.83	0.24	0.731008	5998	N/A
6684	-	-	+	-	-	HCVmono-infection	806000	Undetermined	N/A	male	59	50-59	70	173	23.3887	Yes	97	101	132	84	70	86.8	48.4	N/A	12.1	4.3	7.8	7372	4.3	71	1.9	4.6	7.38	1.04	5.34706	N/A	613.71
6685	+	-	-	-	-	HBV mono-infection	N/A	N/A	51.2	female	79	≥60	54	158	21.6311	No	191	25	13	124	9	83.3	49.5	N/A	18.5	5	13.5	10056	6.4	74	3.1	5.3	4.47	0.13	2.86789	2975	N/A
6688	-	-	+	-	-	HCVmono-infection	453000	2a	N/A	female	55	50-59	44	148	20.0877	No	181	41	44	69	22	86.3	44.2	N/A	9.9	3.1	6.8	8222	4.2	84	3	4.6	4.96	0.23	1.8782	N/A	N/A
6691	+	-	-	-	-	HBV mono-infection	N/A	N/A	697	female	55	50-59	57	160	22.2656	Yes	202	32	33	101	12	87.3	46	N/A	19.6	4.6	15	9773	3.8	53	1.7	6.1	4.05	0.16	1.51672	2677	N/A
6692	-	-	+	-	-	HCVmono-infection	2020000	2a	N/A	male	66	≥60	71	177.5	22.5352	No	118	40	20	71	24	83.9	47.1	N/A	20.8	5.6	15.2	6858	7	92	0.8	4.3	3.87	0.34	5.00273	N/A	N/A
6698	-	-	+	-	-	HCVmono-infection	6450000	1b	N/A	female	41	<50	60	155	24.974	No	151	48	55	137	81	84.9	51.5	N/A	9.4	3.5	5.9	7216	5.7	77	1.6	5.5	6.27	0.32	1.75738	N/A	N/A
6702	-	-	+	-	-	HCVmono-infection	577000	2a	N/A	male	76	≥60	78	172	26.3656	Yes	197	25	28	66	25	81.6	46.1	N/A	20.5	6	14.5	9676	7.5	171	1.5	5.2	6.62	0.13	1.82267	N/A	N/A
6703	-	-	+	-	-	HCVmono-infection	433000	1b	N/A	male	61	≥60	68	162.5	25.7515	No	119	51	81	56	26	69.6	42.1	N/A	11.7	3.7	8	7648	4.6	84	2.6	4.4	16.34	0.43	2.90476	N/A	N/A
6705	-	-	+	-	-	HCVmono-infection	2940000	2a	N/A	female	46	<50	79	154	33.3108	No	130	52	71	66	30	75.1	44.8	N/A	15.3	5.5	9.8	7037	5.5	78	2	3.1	3.87	0.4	2.18368	N/A	3556.22
6706	+	-	-	-	-	HBV mono-infection	N/A	N/A	290	male	50	50-59	73	169	25.5593	Yes	332	63	35	75	20	90.5	50.8	N/A	22	6.3	15.7	6612	6.9	79	0.4	4.6	5.31	0.19	1.60376	0.449	N/A
6708	+	-	-	-	-	HBV mono-infection	N/A	N/A	20	male	42	<50	62	164	23.0518	No	90	35	36	65	17	79.3	50.9	N/A	31.2	8.2	23	6679	6.4	108	0.7	2.9	4.15	0.39	2.72222	64.47	N/A
6709	-	-	+	-	-	HCVmono-infection	594000	1b	N/A	female	39	<50	60	162	22.8624	Yes	213	52	62	97	30	81.7	48.5	N/A	13.8	4.6	9.2	7961	4.3	65	1.1	3.5	4.86	0.24	1.20918	N/A	1160.74
6710	-	-	+	-	-	HCVmono-infection	0	N/A	N/A	female	58	50-59	62	154	26.1427	Yes	231	39	49	106	44	77.6	47.4	N/A	14.8	3.8	11	11748	5.6	85	3.7	6.8	3.89	0.17	1.39889	N/A	N/A
6711	-	-	+	-	-	HCVmono-infection	969000	2a	N/A	female	61	≥60	55	145.5	25.9799	No	170	96	170	93	71	79.8	47.7	N/A	19.3	6.7	12.6	11182	4.4	66	1.8	5.7	4.57	0.56	2.64197	N/A	N/A
6714	-	-	+	-	-	HCVmono-infection	832000	1b	N/A	male	57	50-59	75	163	28.2284	Yes	189	78	135	101	41	85.8	49.5	N/A	16.8	4.4	12.4	9870	6.7	89	1.8	4.2	6.59	0.41	2.02461	N/A	N/A
6716	-	-	+	-	-	HCVmono-infection	0	Undetermined	N/A	female	47	<50	50	150	22.2222	No	266	30	20	56	26	80.7	49.8	N/A	10.1	3.5	6.6	7521	4.5	50	0.8	4.5	3.9	0.11	1.18528	N/A	N/A
6726	-	-	+	-	-	HCVmono-infection	28300000	2a	N/A	male	53	50-59	60	163	22.5827	Yes	130	188	191	224	433	84.6	41.1	N/A	18.8	6.9	11.9	4003	6.2	82	7.9	5.3	7.63	1.45	5.54592	N/A	N/A
6727	-	-	+	-	-	HCVmono-infection	1420000	1b	N/A	female	52	50-59	43	150	19.1111	No	160	71	58	148	329	88.3	40.7	N/A	9.1	3.8	5.3	9236	3.1	57	1.8	5.3	4.56	0.44	3.0299	N/A	N/A
6733	+	-	+	-	-	HBV-HCV co-infection	0	N/A	20	female	49	<50	65	163	24.4646	Yes	131	78	120	86	30	77.9	43.7	N/A	7.7	2.6	5.1	7208	5.9	56	1.1	5.8	4.64	0.6	2.66335	3316	3.14
6737	-	-	+	-	-	HCVmono-infection	3690000	2a	N/A	male	37	<50	73	167	26.1752	No	172	32	32	52	25	78.6	49.3	N/A	20.3	5.7	14.6	8744	5.3	101	1.3	7	4.16	0.19	1.21688	N/A	N/A
6738	-	-	+	-	-	HCVmono-infection	10100000	1b	N/A	male	64	≥60	67	173	22.3863	Yes	202	38	34	67	62	73.2	44.6	N/A	59.4	14.3	45.1	9885	9.1	80	1.2	5.5	5.9	0.19	2.06478	N/A	N/A
6741	-	-	+	-	-	HCVmono-infection	7120000	1b	N/A	male	36	<50	49	160.5	19.0216	No	208	39	41	74	23	83	47.6	N/A	17.4	5.5	11.9	9281	4.3	83	0.9	2.3	4.53	0.19	1.05417	N/A	N/A
6744	-	-	+	-	-	HCVmono-infection	526000	Undetermined	N/A	male	51	50-59	70	175	22.8571	No	160	46	55	66	72	83.7	46.1	N/A	27.7	7.1	20.6	9378	3.9	80	1.8	5.6	4.65	0.29	1.97709	N/A	N/A
6752	-	-	+	-	-	HCVmono-infection	2590000	2a	N/A	female	55	50-59	50	150	22.2222	No	118	194	274	113	86	77.1	42.4	34.7	5.7	3	2.7	4098	3.61	52.3	1.89	3.64	7.11	1.64	5.4627	N/A	N/A
6758	-	-	+	-	-	HCVmono-infection	56500000	1b	N/A	female	56	50-59	61	156	25.0657	No	132	19	22	76	19	79.8	45.2	34.6	23.4	4.8	18.6	4709	6.33	64.4	1.8	7.64	5.5	0.14	1.71853	N/A	N/A
6763	-	-	+	-	-	HCVmono-infection	577000	2a	N/A	female	57	50-59	55	159	21.7555	Yes	30	40	61	89	82	77.4	42.9	34.5	15.4	4.9	10.5	3568	4.86	60.9	1.03	4.13	4.94	1.33	9.7308	N/A	N/A
6773	-	-	+	-	-	HCVmono-infection	3390000	2a	N/A	male	57	50-59	74	162	28.1969	Yes	263	16	17	69	14	68	41.4	26.6	7	2.6	4.4	4588	4.49	70.4	1.21	3.77	3.48	0.06	0.841036	N/A	N/A
6774	-	-	+	-	-	HCVmono-infection	3290000	1b	N/A	male	57	50-59	59	170	20.4152	No	166	36	37	90	35	78.4	45.4	33	18.5	6.2	12.3	4998	4.83	51.9	0.8	5.06	6.95	0.22	2.03221	N/A	N/A
6780	-	-	+	-	-	HCVmono-infection	3990000	2a	N/A	female	66	≥60	62	158	24.8358	No	60	50	56	93	99	74.9	41	33.9	30.7	8.9	21.8	3230	4.57	58	1.12	3.33	4.32	0.83	7.34968	N/A	N/A
6783	-	-	+	-	-	HCVmono-infection	15	N/A	N/A	male	46	<50	63	165	23.1405	No	157	18	13	119	16	70.1	43.3	26.8	9.7	3.5	6.2	3801	5.81	75.5	0.93	3.93	6.44	0.11	1.46271	N/A	1.85
6785	+	-	-	-	-	HBV mono-infection	N/A	N/A	733	female	29	<50	64	168.5	22.5414	No	119	21	12	53	14	72.1	45.1	27	8.9	3.1	5.8	2346	6.19	57.5	0.8	3.6	3.89	0.18	1.47734	8.18	N/A
6789	-	-	+	-	-	HCVmono-infection	1810000	2a	N/A	male	42	<50	75	164	27.8852	No	97	72	178	95	106	74.4	44.1	30.3	14.6	5.4	9.2	5006	5.55	57.5	1.81	3.14	6.44	0.74	2.33668	N/A	N/A
6794	-	-	+	-	-	HCVmono-infection	4410000	1b	N/A	male	55	50-59	87	180	26.8519	Yes	79	117	155	87	78	75.9	44.7	31.2	10.1	3.4	6.7	4090	10.39	83.2	2.07	4.59	9.19	1.48	6.54268	N/A	N/A
6802	-	-	+	-	-	HCVmono-infection	290	N/A	N/A	male	56	50-59	59	170	20.4152	No	240	30	21	104	13	74.9	44	30.9	5.7	2.2	3.5	3294	6.49	65.8	1.04	4.81	3.82	0.13	1.52753	N/A	N/A
6804	-	-	+	-	-	HCVmono-infection	26200000	1b	N/A	male	46	<50	70.5	161	27.198	No	170	39	60	84	35	68.7	42.1	26.6	6.6	2.4	4.2	5673	4.66	68.1	2.89	4.28	4.57	0.23	1.36238	N/A	N/A
6806	+	-	-	-	-	HBV mono-infection	N/A	N/A	3590	female	47	<50	55	163	20.7008	Yes	192	N/A	N/A	N/A	N/A	N/A	N/A	N/A	N/A	N/A	N/A	N/A	N/A	N/A	N/A	N/A	N/A	0	N/A	7056	N/A
6807	-	-	+	-	-	HCVmono-infection	398	N/A	N/A	female	62	≥60	64	149	28.8275	No	300	24	27	90	68	70.7	41.6	29.1	4.1	2.6	1.5	4998	6.96	62.3	5.41	6.43	5.39	0.08	0.954552	N/A	N/A
6819	-	-	+	-	-	HCVmono-infection	83.4	N/A	N/A	male	48	<50	67.5	165	24.7934	Yes	138	24	16	79	17	77.9	47.3	30.6	23.2	5	18.2	3005	6.15	79.2	1.1	3.85	3.41	0.17	2.08696	N/A	N/A
6820	-	-	+	-	-	HCVmono-infection	0	N/A	0	female	77	≥60	55	155	22.8928	No	199	23	15	78	33	71.3	43.2	28.1	12.9	4	8.9	1390	4.42	55.2	1.26	4.95	4.05	0.12	2.29784	N/A	N/A
6821	+	-	+	-	-	HBV-HCV co-infection	1350000	2a	20	female	52	50-59	90	162	34.2936	No	256	114	67	78	54	85	46	39	12.4	3.2	9.2	2451	5.92	102.5	1.49	7.13	3.63	0.45	2.82899	2.18	7976.99
6823	-	-	+	-	-	HCVmono-infection	196	N/A	N/A	female	56	50-59	67	153	28.6215	No	320	37	37	63	42	70.8	40.4	30.4	4.8	1.8	3	2957	5.68	63	2.04	5.18	5.18	0.12	1.06448	N/A	N/A
6824	-	-	+	-	-	HCVmono-infection	6410000	2a	N/A	male	58	50-59	70	173	23.3887	No	317	25	25	122	106	80.1	46.8	33.3	7.3	3	4.3	5416	4.05	63.3	0.57	4	4.11	0.08	0.914826	N/A	N/A
6825	-	-	+	-	-	HCVmono-infection	41100000	1b	N/A	male	78	≥60	75	170	25.9516	No	191	27	29	76	39	85.8	49	36.8	32.1	5.4	26.7	6846	11	79.5	2.13	6.51	4.16	0.14	2.04751	N/A	N/A
6830	-	-	+	-	-	HCVmono-infection	23400000	2a	N/A	female	50	50-59	65	150	28.8889	No	192	26	24	87	16	74.5	42	32.5	14.2	3.7	10.5	2459	4.96	70.7	1.51	5.32	3.86	0.14	1.38209	N/A	N/A
6833	-	-	+	-	-	HCVmono-infection	15	N/A	N/A	male	47	<50	61	173	20.3816	Yes	72	96	146	78	37	70.6	42.3	28.3	19	5.2	13.8	908	4.34	71.2	1.05	2.27	2.75	1.33	5.18633	N/A	N/A
6835	+	-	+	-	-	HBV-HCV co-infection	0	N/A	225	male	51	50-59	65	172	21.9713	No	120	28	15	79	19	72.9	46.7	26.2	22.9	4.7	18.2	3640	5.67	63.7	0.88	4.16	3.15	0.23	3.07257	240.5	2.73
6836	-	-	+	-	-	HCVmono-infection	4970	N/A	N/A	female	40	<50	55	158	22.0317	No	205	25	21	50	12	73.7	43.7	30	13.8	3.9	9.9	2587	4.03	69.6	0.76	4.13	4.23	0.12	1.06448	N/A	27.11
6840	-	-	+	-	-	HCVmono-infection	980000	2a	N/A	male	71	≥60	68	165	24.977	No	143	122	86	71	63	78	42.8	35.2	27.7	9.6	18.1	2137	4.59	75.2	0.69	3.92	4.94	0.85	6.5318	N/A	N/A
6844	-	-	+	-	-	HCVmono-infection	142000	2a	N/A	male	61	≥60	62	170	21.4533	No	200	33	22	46	31	82	47.8	34.2	11.7	3.5	8.2	2571	6.5	58.3	0.62	4.81	4.2	0.17	2.14587	N/A	N/A
6845	-	-	+	-	-	HCVmono-infection	81.1	N/A	N/A	female	60	≥60	45	153	19.2234	No	132	30	13	158	56	69.8	41.8	28	21.9	8	13.9	3021	11.72	82	0.79	5.01	2.41	0.23	3.78205	N/A	N/A
6847	-	-	+	-	-	HCVmono-infection	15200000	1b	N/A	male	51	50-59	58	163	21.83	No	135	42	62	63	15	70.8	43.2	27.6	9.6	3.2	6.4	2603	6.41	65.9	0.41	3.21	8.15	0.31	2.01507	N/A	9067.53
6851	-	-	+	-	-	HCVmono-infection	64300	Undetermined	N/A	female	54	50-59	47	143	22.984	Yes	98	100	121	112	55	79.6	37.9	41.7	15.9	5.6	10.3	1454	4.26	53.5	0.69	3.24	3.25	1.02	5.00928	N/A	N/A
6852	-	-	+	-	-	HCVmono-infection	33800	1b	N/A	male	54	50-59	59	165	21.6713	Yes	128	95	106	126	216	82.3	42.6	39.7	27.6	9.1	18.5	1197	5.14	54.2	1	3.95	5.76	0.74	3.89273	N/A	N/A
6854	-	-	+	-	-	HCVmono-infection	5040000	1b	N/A	male	48	<50	64	168	22.6757	Yes	123	343	192	110	306	83.8	43.2	40.6	11.5	4.3	7.2	2210	5.68	71.4	2.87	3.95	4.85	2.79	9.66006	N/A	N/A
6855	-	-	+	-	-	HCVmono-infection	74000	Undetermined	N/A	female	52	50-59	50	160	19.5312	No	229	32	40	89	18	81.2	45.1	36.1	17	4.7	12.3	2105	3.95	64.7	0.88	5.41	4.44	0.14	1.14891	N/A	N/A
6858	-	-	+	-	-	HCVmono-infection	24800000	1b	N/A	male	62	≥60	50	175	16.3265	No	229	50	49	101	65	87.4	47.1	40.3	37.3	8.3	29	2394	4.47	76	1.42	4.75	5.57	0.22	1.93387	N/A	N/A
6859	+	-	+	-	-	HBV-HCV co-infection	1920000	2a	33	female	58	50-59	85	157	34.4842	No	119	54	73	112	39	75.1	40	35.1	12.9	4.7	8.2	1623	7.14	58.4	1.06	5.39	3.85	0.45	3.08044	1.16	2005.32
6860	+	-	-	-	-	HBV mono-infection	N/A	N/A	0	female	46	<50	70	165	25.7117	No	249	18	6	64	10	76.3	40.4	35.9	10.9	3.2	7.7	1478	5.49	60.4	1.01	3.14	4.7	0.07	1.35755	2.22	N/A
6861	+	-	-	-	-	HBV mono-infection	N/A	N/A	0	female	46	<50	60	163	22.5827	No	306	19	6	45	17	74	42.6	31.4	8.4	2.3	6.1	1599	4.31	62	4.13	5.92	3.47	0.06	1.16604	2.15	N/A
6868	-	-	+	-	-	HCVmono-infection	450	Undetermined	N/A	male	60	≥60	65	165	23.8751	Yes	201	29	20	78	102	82.8	40.9	41.9	14	4.6	9.4	2427	6.21	83	0.76	4.39	3.7	0.14	1.9357	N/A	N/A
6874	+	-	-	-	-	HBV mono-infection	N/A	N/A	249	male	64	≥60	80	160	31.25	No	170	26	19	81	19	69.2	43.9	25.3	35.9	8.7	27.2	3126	9.08	68.1	0.53	4.39	5.88	0.15	2.24558	6.24	N/A
6876	-	-	+	-	-	HCVmono-infection	579000	1b	N/A	male	42	<50	68	170	23.5294	No	130	38	42	94	95	74.7	42.4	32.3	11.1	3.6	7.5	2137	4.83	84.1	0.73	3.58	3.69	0.29	1.89437	N/A	N/A
6878	-	-	+	-	-	HCVmono-infection	24600000	1b	N/A	female	62	≥60	45	148	20.5442	Yes	269	24	23	110	96	75.9	45.2	30.7	8.1	2.9	5.2	4966	3.91	53.9	1.72	6.83	6.54	0.09	1.15342	N/A	N/A
6885	-	-	+	-	-	HCVmono-infection	1390000	1b	N/A	female	53	50-59	44	147	20.3619	No	185	58	61	78	175	69.4	38.2	31.2	6.7	3.3	3.4	1422	3.32	41.8	0.73	4.32	3.07	0.31	2.12749	N/A	N/A
6887	-	-	+	-	-	HCVmono-infection	7880000	1b	N/A	male	74	≥60	60	170	20.7612	Yes	205	56	53	55	28	71.6	37.3	34.3	8.3	3.3	5	2844	6.8	68.3	1.68	5.23	4.96	0.27	2.77669	N/A	N/A
6888	-	-	+	-	-	HCVmono-infection	6000000	1b	N/A	male	82	≥60	45	160	17.5781	No	226	85	74	94	64	80.2	39.2	41	18	6.6	11.4	2491	9.03	89.4	1.32	4.33	6.73	0.38	3.58516	N/A	N/A
6889	-	-	+	-	-	HCVmono-infection	138000	1b	N/A	male	46	<50	54	168	19.1327	Yes	230	46	31	61	50	74.4	43.7	30.7	14.4	3.8	10.6	1744	4.88	67.5	0.83	4.92	3.49	0.2	1.65237	N/A	N/A
6892	-	-	+	-	-	HCVmono-infection	1660000	1b	N/A	male	45	<50	75	170	25.9516	No	123	66	95	50	279	64.5	37.3	27.2	12.7	4.6	8.1	1334	5.34	69.8	1.41	3.47	3.94	0.54	2.47736	N/A	N/A
6893	-	-	+	-	-	HCVmono-infection	683000	2a	N/A	female	46	<50	45	157	18.2563	Yes	176	21	15	55	25	63.5	39.8	23.7	6.3	2.8	3.5	1711	3.79	53.7	0.7	3.48	3.71	0.12	1.41716	N/A	N/A
6896	-	-	+	-	-	HCVmono-infection	638000	1b	N/A	male	60	≥60	60	173	20.0474	No	113	56	84	84	61	76.7	38.4	38.3	11.1	4.5	6.6	1631	6.67	73.2	0.75	4.04	3.73	0.5	3.2443	N/A	N/A
6900	-	-	+	-	-	HCVmono-infection	356000	2a	N/A	female	56	50-59	68	158	27.2392	No	162	25	29	106	23	69.8	40.5	29.3	4.6	2.1	2.5	1390	6.37	48	1.65	4.96	7.12	0.15	1.60477	N/A	2830.03
6902	-	-	+	-	-	HCVmono-infection	2210000	2a	N/A	female	56	50-59	60	160	23.4375	No	247	136	196	58	72	69.5	41.7	27.8	8.6	3.3	5.3	2402	5.79	76.8	1.38	4.13	5.23	0.55	2.20243	N/A	N/A
6906	-	-	+	-	-	HCVmono-infection	0	N/A	N/A	male	31	<50	53	167	19.0039	Yes	N/A	23	22	77	20	69.2	44.5	24.7	6.9	2.4	4.5	2804	6.22	72.2	1.93	5.47	3.76	N/A	N/A	N/A	N/A
6919	-	-	+	-	-	HCVmono-infection	8010000	1b	N/A	male	59	50-59	73	171	24.9649	No	175	92	130	67	251	81.8	44.8	37	22.3	7.8	14.5	8107	4.37	73	1.02	4.01	3.73	0.53	2.72038	N/A	N/A
6920	-	-	+	-	-	HCVmono-infection	17100000	1b	N/A	male	52	50-59	64	167.5	22.8113	Yes	203	18	23	73	31	70.6	47.8	22.8	16.3	3.7	12.6	11384	10.27	65.1	1.25	7.74	5.39	0.09	0.961426	N/A	N/A
6922	-	-	+	-	-	HCVmono-infection	15	N/A	N/A	male	48	<50	64	169.5	22.2762	No	282	22	25	128	264	75.8	41.8	34	15.5	6.9	8.6	7106	5.04	57.9	3.66	5.26	8.8	0.08	0.748936	N/A	N/A
6925	-	-	+	-	-	HCVmono-infection	1550000	2a	N/A	female	60	≥60	52.5	160	20.5078	No	216	22	18	71	22	74.4	42.7	31.7	17.6	6.1	11.5	7059	3.17	52.7	0.86	3.31	3.52	0.1	1.4404	N/A	N/A
6927	+	+	-	-	-	HBV mono-infection	N/A	N/A	552000	male	48	<50	70	175	22.8571	No	85	34	33	86	48	70.5	46.2	24.3	21.8	5.2	16.6	9365	7.77	78.7	1.96	5.73	3.31	0.4	3.34229	6248	N/A
6929	-	-	+	-	-	HCVmono-infection	0	N/A	N/A	female	54	50-59	51	154	21.5045	Yes	368	15	11	106	14	81.9	49.6	32.3	8.3	2.3	6	9098	4.55	57.8	2.63	5.17	4.13	0.04	0.663653	N/A	N/A
6933	-	-	+	-	-	HCVmono-infection	15100000	2a	N/A	female	46	<50	50	154.5	20.9466	No	230	16	23	80	17	68.7	43.4	25.3	9.8	2.7	7.1	8865	5.7	41.6	0.97	5.24	10.76	0.07	0.667246	N/A	N/A
6934	-	-	+	-	-	HCVmono-infection	1070000	Undetermined	N/A	male	68	≥60	55	160	21.4844	Yes	163	30	29	73	36	71.6	37.4	34.2	7.6	3.1	4.5	7336	8.05	113.2	1.13	4.09	8.15	0.18	2.32404	N/A	N/A
6945	-	-	+	-	-	HCVmono-infection	0	N/A	N/A	male	44	<50	87	173.5	28.9015	Yes	217	25	42	62	49	69.1	44.2	24.9	23.1	5.6	17.5	8156	5.28	66.7	1.11	3.78	5.68	0.12	0.782183	N/A	N/A
6948	-	-	+	-	-	HCVmono-infection	0	Undetermined	N/A	male	53	50-59	65	172.5	21.8442	Yes	154	24	13	71	12	81.4	51.6	29.8	36.2	8.3	27.9	6263	5.95	72.9	0.64	2.77	3.32	0.16	2.29084	N/A	N/A
6950	+	-	-	-	-	HBV mono-infection	N/A	N/A	610	female	33	<50	48	155.5	19.8509	No	191	30	26	70	28	75.1	46.7	28.4	17.5	4.5	13	19972	5.91	60.2	1.3	5.41	4.4	0.16	1.01652	4155	N/A
6951	+	-	+	-	-	HBV-HCV co-infection	23400000	1b	93.7	female	40	<50	60	152.5	25.7995	Yes	377	26	28	64	21	79	45.2	33.8	10.9	3.3	7.6	10554	2.91	51	1.57	6.71	4.22	0.07	0.52133	1.57	15419.9
6957	-	-	+	-	-	HCVmono-infection	4770000	Undetermined	N/A	female	58	50-59	60	157.5	24.1875	No	110	25	16	86	18	73.2	43	30.2	12.6	4.1	8.5	6316	6.41	72.8	0.97	3.68	4.33	0.23	3.29545	N/A	3728.04
6958	-	-	+	-	-	HCVmono-infection	83800	Undetermined	N/A	male	60	≥60	78	170	26.9896	Yes	105	70	156	63	117	81.6	45	36.6	20.2	5.3	14.9	8476	5.12	99.8	1.81	4.98	4.18	0.67	3.20256	N/A	N/A
6959	-	-	+	-	-	HCVmono-infection	16800000	2a	N/A	male	69	≥60	56	160	21.875	Yes	270	40	42	81	37	89.9	49.6	40.3	19.5	4.3	15.2	8766	5.84	68.5	3.59	5.31	3.91	0.15	1.57732	N/A	N/A
6960	+	-	+	-	-	HBV-HCV co-infection	1120000	2a	780	male	54	50-59	52	155.5	21.5052	Yes	172	31	38	164	46	72.9	44.5	28.4	23.7	6	17.7	8667	5.2	84.2	2.38	4.14	7.15	0.18	1.57883	2970	3895.51
6964	-	-	+	-	-	HCVmono-infection	1370000	2a	N/A	female	58	50-59	67.5	159.5	26.5328	No	183	24	19	121	19	72	42	30	9.9	2.9	7	7704	5.96	61	1.11	5.51	4.25	0.13	1.74506	N/A	N/A
6968	-	-	+	-	-	HCVmono-infection	16600000	1b	N/A	male	63	≥60	68	165.5	24.8264	Yes	179	62	73	92	106	74.7	46.4	28.3	18.8	7.1	11.7	7430	6.77	79.9	0.68	4.38	4.12	0.35	2.55398	N/A	N/A
6969	-	-	+	-	-	HCVmono-infection	1400000	1b	N/A	male	77	≥60	58	166.5	20.9218	Yes	186	51	56	49	64	71.3	40.7	30.6	13.9	3.7	10.2	7832	8.79	93.2	1.31	4.33	4.12	0.27	2.82133	N/A	N/A
6971	-	-	+	-	-	HCVmono-infection	0	N/A	N/A	male	58	50-59	58	168.5	20.4281	Yes	364	17	12	118	175	75.9	36.8	39.1	11.3	6.8	4.5	4432	6.34	49.5	0.64	2.86	3.47	0.05	0.781961	N/A	N/A
6972	-	-	+	-	-	HCVmono-infection	9290000	1b	N/A	female	46	<50	60	157.5	24.1875	No	288	30	42	46	69	70	44.2	25.8	7	2.6	4.4	8974	4.78	48.7	1.52	4.52	4.68	0.1	0.73937	N/A	N/A
6973	-	-	+	-	-	HCVmono-infection	32600000	2a	N/A	female	49	<50	70	155	29.1363	No	200	13	12	71	15	79.2	43.6	35.6	9.1	2.6	6.5	7382	6.09	62.8	4.09	5.59	3.1	0.07	0.91943	N/A	10013.8
6981	-	-	+	-	-	HCVmono-infection	131000	2a	N/A	male	49	<50	70	169	24.5089	No	200	136	293	142	41	86.5	43.8	42.7	11.7	4.4	7.3	7536	5.09	63.1	0.91	4.19	5.15	0.68	1.94658	N/A	6593.27
6983	-	-	+	-	-	HCVmono-infection	0	N/A	N/A	male	56	50-59	80	176	25.8264	Yes	232	20	33	82	34	75.4	47	28.4	8.6	2.7	5.9	8270	4.63	74.3	2.56	4.67	4.22	0.09	0.840375	N/A	N/A
6988	+	-	+	-	-	HBV-HCV co-infection	0	N/A	955000	female	42	<50	60	154.5	25.1359	No	173	25	24	58	17	72.2	44.7	27.5	6	2.2	3.8	7209	6.92	52.9	2.34	4.24	2.69	0.14	1.2389	6542	2.44
6993	-	-	+	-	-	HCVmono-infection	15	N/A	N/A	female	59	50-59	62	163	23.3355	No	222	24	19	104	47	70.6	44	26.6	7.6	3	4.6	8794	5.49	61.9	1.72	4.38	4.59	0.11	1.4633	N/A	N/A
6995	+	-	-	-	-	HBV mono-infection	N/A	N/A	27.2	male	35	<50	90	166	32.6608	Yes	268	33	62	80	109	80.9	47.9	33	10.1	3	7.1	15419	6.78	60.2	4.67	6.25	4.84	0.12	0.547333	372.1	N/A
7004	-	-	+	-	-	HCVmono-infection	7030	Undetermined	N/A	female	62	≥60	52	155	21.6441	No	167	15	18	89	16	75.2	40	35.2	16.2	5.1	11.1	2250	4.72	43.1	1.03	3.85	7.59	0.09	1.31259	N/A	N/A
7005	+	-	-	-	-	HBV mono-infection	N/A	N/A	285	female	43	<50	56	150	24.8889	No	307	27	9	58	24	80.3	42.5	37.8	8.3	3.4	4.9	1446	3.77	54.2	0.95	4.42	3.84	0.09	1.26059	811.7	N/A
7009	-	-	+	-	-	HCVmono-infection	2370000	1b	N/A	male	39	<50	95	174	31.378	No	154	55	94	96	77	79.1	45.1	34	15.5	5.3	10.2	6428	2.97	72.4	1.5	5.63	3.03	0.36	1.43662	N/A	N/A
7012	+	-	-	-	-	HBV mono-infection	N/A	N/A	5700	male	43	<50	70	166	25.4028	No	140	29	61	80	29	76.1	47.6	28.5	22.9	5.2	17.7	4210	6.99	69.9	1.54	4.97	4.13	0.21	1.14044	4165	N/A
7015	-	-	+	-	-	HCVmono-infection	0	N/A	N/A	male	56	50-59	65	162	24.7676	Yes	159	23	17	53	27	76.9	49.6	27.3	14.1	4.6	9.5	2507	5.42	68.7	1.01	4.11	5.65	0.14	1.96469	N/A	N/A
7018	-	-	+	-	-	HCVmono-infection	2210000	1b/2a	N/A	male	66	≥60	64	163	24.0882	Yes	50	74	101	104	61	78.1	43.6	34.5	17.1	5.9	11.2	3985	5.69	83.8	1	4	3.82	1.48	9.71952	N/A	N/A
7023	-	-	+	-	-	HCVmono-infection	0	N/A	N/A	female	40	<50	40	141	20.1197	No	240	18	8	43	13	74.9	44	30.9	7.7	3.4	4.3	3359	3	60.5	0.64	3.4	4.7	0.08	1.06066	N/A	N/A
7026	+	-	+	-	-	HBV-HCV co-infection	433000	1b	131	male	44	<50	61	173	20.3816	No	108	40	40	72	26	79.1	45.9	33.2	14.6	4.2	10.4	3648	3	65.7	1.05	3.99	4.15	0.37	2.57667	7839	779.09
7027	-	-	+	-	-	HCVmono-infection	11800000	Undetermined	N/A	male	58	50-59	72	171	24.623	Yes	211	26	31	123	32	73.2	43	30.2	13.4	5.2	8.2	3238	6.6	60.5	0.51	2.16	9.29	0.12	1.28362	N/A	N/A
7029	-	-	+	-	-	HCVmono-infection	7030	2a	N/A	male	40	<50	71	170	24.5675	No	161	48	73	79	123	82.6	48.8	33.8	10.9	4.1	6.8	5970	4.18	71.5	1.07	4.34	3.96	0.3	1.39577	N/A	N/A
7030	+	-	-	-	-	HBV mono-infection	N/A	N/A	505	male	61	≥60	75	170	25.9516	No	169	25	12	61	15	72.1	45	27.1	8.9	3.1	5.8	4114	8.09	76.1	0.57	4.64	5.12	0.15	2.60491	1732	N/A
7031	-	-	+	-	-	HCVmono-infection	4450000	Undetermined	N/A	female	61	≥60	63	157	25.5588	No	221	23	18	88	26	80	45.3	34.7	9.2	3.2	6	4234	5.38	52.1	1.92	5.03	5.37	0.1	1.49634	N/A	N/A
7033	-	-	+	-	-	HCVmono-infection	15	N/A	N/A	male	61	≥60	53	162	20.1951	No	366	77	36	71	150	67.3	38.6	28.7	8.4	4.8	3.6	546	4.37	49.2	2.41	3.82	4.75	0.21	2.13889	N/A	3.52
7034	-	-	+	-	-	HCVmono-infection	2540	Undetermined	N/A	male	64	≥60	52	165	19.1001	No	137	39	32	77	27	77.3	44.6	32.7	14.6	4.8	9.8	3471	6.24	72.6	0.89	4.93	5.26	0.28	3.22069	N/A	N/A
7043	+	+	-	-	-	HBV mono-infection	N/A	N/A	170000000	female	50	50-59	70	165	25.7117	No	329	26	17	44	12	70.8	41.9	28.9	5.7	2.1	3.6	N/A	2.94	52.8	1.86	6.46	4.32	0.08	0.958347	763.1	N/A
7046	-	-	+	-	-	HCVmono-infection	0	N/A	N/A	female	56	50-59	59	154	24.8777	No	116	25	28	91	21	73.8	44.9	28.9	8.3	2.5	5.8	5006	4.21	53.8	3.05	7.33	3.8	0.22	2.28082	N/A	N/A
7051	-	-	+	-	-	HCVmono-infection	16400	N/A	N/A	male	48	<50	61	169	21.3578	No	115	70	133	69	79	74.4	43.1	31.3	26	6.5	19.5	2435	4.41	63.3	1.03	4.41	3.84	0.61	2.53347	N/A	N/A
7052	-	-	+	-	-	HCVmono-infection	1120000	2a	N/A	female	65	≥60	55	164	20.4491	No	213	25	24	68	15	79.1	47.8	31.3	12.8	3.8	9	3021	5.16	56.4	1.45	5.44	5.01	0.12	1.55729	N/A	N/A
7053	-	-	+	-	-	HCVmono-infection	873000	1b	N/A	male	62	≥60	58	155	24.1415	No	151	91	139	64	38	77.8	46.8	31	13.1	4.4	8.7	3118	5.47	64.9	1.46	4.67	4.41	0.6	3.16919	N/A	N/A
7054	-	-	+	-	-	HCVmono-infection	7480000	2a	N/A	male	62	≥60	85	177	27.1314	Yes	176	40	24	70	63	76.2	42.8	33.4	13.2	4	9.2	3857	6.35	77.4	1.9	4.95	4.81	0.23	2.87629	N/A	N/A
7062	-	-	+	-	-	HCVmono-infection	0	N/A	N/A	male	41	<50	60	166	21.7738	Yes	243	22	15	81	20	79	45.4	33.6	11	3.1	7.9	4106	5.81	74.5	1.03	4.99	3.28	0.09	0.958417	N/A	N/A
7065	-	-	+	-	-	HCVmono-infection	14600000	1b/2a	N/A	male	57	50-59	80	168	28.3447	No	166	28	32	60	94	73.4	46.1	27.3	18.1	6.6	11.5	4588	7.01	73.3	1.16	4.81	4.32	0.17	1.69961	N/A	N/A
7069	-	-	+	-	-	HCVmono-infection	5120000	Undetermined	N/A	male	51	50-59	62	166	22.4996	Yes	163	20	19	77	118	80.9	45.2	35.7	14.8	5.3	9.5	4717	6.93	64.6	1.2	6.04	3.85	0.12	1.43561	N/A	N/A
7070	-	-	+	-	-	HCVmono-infection	15	N/A	N/A	male	60	≥60	64	167	22.9481	No	159	21	15	75	17	76.1	46.7	29.4	15.7	5	10.7	2121	3.24	63.5	1.09	3.57	3.99	0.13	2.0461	N/A	N/A
7072	-	-	+	-	-	HCVmono-infection	8250000	1b	N/A	male	62	≥60	70	175	22.8571	No	207	100	173	68	80	83.6	45.9	37.7	27.5	7.7	19.8	3423	4.77	60	1.24	4.49	5.02	0.48	2.27718	N/A	N/A
7073	-	-	+	-	-	HCVmono-infection	10700000	2a	N/A	male	62	≥60	96	176	30.9917	Yes	193	27	28	74	39	81.9	42.2	39.7	8.8	3.2	5.6	4018	6.29	66.5	1.4	4.47	5.56	0.14	1.63915	N/A	N/A
7075	-	-	+	-	-	HCVmono-infection	22900000	Undetermined	N/A	male	47	<50	70	173	23.3887	Yes	236	51	33	112	156	79.6	44.7	34.9	44.2	15.7	28.5	3246	9.23	71.9	1.45	5.16	3.19	0.22	1.76807	N/A	N/A
7077	-	-	+	-	-	HCVmono-infection	2480000	Undetermined	N/A	female	57	50-59	90	164	33.4622	No	234	32	34	109	41	84.5	44	40.5	11	3.7	7.3	4210	6	68.6	1.66	5.63	4.81	0.14	1.33681	N/A	N/A
7078	+	-	+	-	-	HBV-HCV co-infection	0	N/A	320	male	56	50-59	75	177	23.9395	No	272	25	20	85	34	71.1	46.1	25	13.2	4.2	9	2330	5.06	61.5	0.99	3.4	3.48	0.09	1.15092	9483	1.59
7080	+	-	-	-	-	HBV mono-infection	N/A	N/A	27.8	female	41	<50	80	162	30.4832	No	192	16	13	74	16	72.2	46.3	25.9	9.6	2.8	6.8	3712	3.18	54.3	4.28	5.09	3.34	0.08	0.947613	3930	N/A
7081	-	-	+	-	-	HCVmono-infection	15	N/A	N/A	female	61	≥60	70	153	29.903	No	187	14	8	80	23	69.1	42.4	26.7	7.7	2.9	4.8	4074	11.56	72.2	1.19	5.37	4.59	0.07	1.61462	N/A	1.63
7086	-	-	+	-	-	HCVmono-infection	1120000	Undetermined	N/A	male	46	<50	85	175	27.7551	Yes	192	32	109	55	169	79.8	44.4	35.4	7.5	3.4	4.1	3174	9.06	96.3	1.28	4.58	4.59	0.17	0.734333	N/A	1830.25
7088	-	-	+	-	-	HCVmono-infection	844000	1b	N/A	male	63	≥60	85	174	28.075	Yes	142	50	45	87	59	77.9	42.1	35.8	20.4	7.5	12.9	3552	2.99	87.1	1.13	3.37	3.6	0.35	3.30686	N/A	N/A
7089	-	-	+	-	-	HCVmono-infection	15300000	2a	N/A	male	57	50-59	80	174	26.4236	Yes	157	22	27	72	38	84.5	48	36.5	19.8	6.9	12.9	4741	5.21	65.9	2.08	5.09	7.53	0.14	1.53715	N/A	N/A
7091	-	-	+	-	-	HCVmono-infection	5670000	1b	N/A	male	55	50-59	70	171	23.939	Yes	175	39	58	92	95	73.7	45.4	28.3	9.9	3.5	6.4	4098	7.18	70.6	1.24	5.39	4.19	0.22	1.60944	N/A	N/A
7092	-	-	+	-	-	HCVmono-infection	4560000	1b	N/A	male	50	50-59	80	172	27.0416	No	174	106	154	79	186	84.9	45.8	39.1	14	5	9	5142	7.46	72.9	1.35	4.89	4.93	0.61	2.45452	N/A	11401.7
7093	-	-	+	-	-	HCVmono-infection	13800000	1b	N/A	female	54	50-59	60	153	25.6312	No	240	44	45	80	63	68.9	40.6	28.3	11.2	3.9	7.3	3841	3.24	59.5	1.33	4.01	4.39	0.18	1.4758	N/A	N/A
7094	-	-	+	-	-	HCVmono-infection	2640000	1b	N/A	male	36	<50	67	157	27.1816	No	208	30	55	78	96	73.9	42.4	31.5	17.8	4.9	12.9	7850	4.55	70.5	1.88	4.74	3.78	0.14	0.700131	N/A	N/A
7096	+	-	-	-	-	HBV mono-infection	N/A	N/A	4280	male	58	50-59	67	165	24.6097	No	172	N/A	N/A	N/A	N/A	N/A	N/A	N/A	N/A	N/A	N/A	N/A	N/A	N/A	N/A	N/A	N/A	0	N/A	9135	N/A
7097	-	-	+	-	-	HCVmono-infection	3840000	Undetermined	N/A	female	45	<50	55	171	18.8092	Yes	185	21	17	57	12	79	44.3	34.7	17.6	4.4	13.2	3214	5.54	67.4	1.6	4.57	4.09	0.11	1.2389	N/A	N/A
7098	+	-	+	-	-	HBV-HCV co-infection	0	N/A	0	male	57	50-59	69	169	24.1588	Yes	138	37	36	101	49	75.7	41.4	34.3	15.6	5.1	10.5	2306	4.96	87.2	0.7	3.4	3.85	0.27	2.5471	567.4	2.28
7100	-	-	+	-	-	HCVmono-infection	13600000	2a	N/A	female	66	≥60	60	154	25.2994	No	210	29	30	130	32	83	49.2	33.8	22.3	5.4	16.9	4347	5.83	62.9	2.16	4.39	5.62	0.14	1.66403	N/A	12661.8
7103	+	-	-	-	-	HBV mono-infection	N/A	N/A	83.1	female	49	<50	59	162	22.4813	No	154	7	10	97	17	77.1	45.5	31.6	7.9	3.1	4.8	2314	5.57	56.2	0.53	4.69	4.24	0.05	0.704325	1078	N/A
7108	+	-	-	-	-	HBV mono-infection	N/A	N/A	4740	male	50	50-59	58	159	22.9421	No	167	12	18	79	30	77.7	47.7	30	8.7	3.3	5.4	4427	4.7	60.4	0.82	3.78	4.01	0.07	0.846834	388.3	N/A
7113	-	-	+	-	-	HCVmono-infection	178000	Undetermined	N/A	male	72	≥60	59	165	21.6713	No	181	16	23	64	15	71.4	41.4	30	13	4.6	8.4	2306	5.97	57.3	0.53	4.3	5.99	0.09	1.32712	N/A	N/A
7115	+	-	+	-	-	HBV-HCV co-infection	662000	2a	20	male	50	50-59	58	165	21.3039	Yes	260	23	68	51	57	73	41	32	9.3	3.8	5.5	2877	7.91	54	0.79	4.83	4.24	0.09	0.536377	3468	4314.95
7122	-	-	+	-	-	HCVmono-infection	267000	1b	N/A	male	61	≥60	58	152	25.1039	No	182	37	66	105	24	75.2	40.7	34.5	8	2.9	5.1	5118	4.25	63.2	0.65	7.42	4.18	0.2	1.52647	N/A	422.89
7124	-	-	+	-	-	HCVmono-infection	2260000	2a	N/A	female	39	<50	80	164	29.7442	No	232	10	24	73	29	68.9	42.7	26.2	15.5	4.7	10.8	2595	3.16	51.5	0.85	3.52	3.31	0.04	0.34314	N/A	N/A
7125	-	-	+	-	-	HCVmono-infection	27900	Undetermined	N/A	male	45	<50	71	173	23.7228	No	146	22	37	61	33	78.9	50.9	28	20	5.4	14.6	4612	6.99	79.5	0.83	4.64	4.49	0.15	1.11476	N/A	N/A
7128	+	-	-	-	-	HBV mono-infection	N/A	N/A	137	female	28	<50	59	158	23.634	No	315	7	18	51	20	83.3	52.9	30.4	7.8	3.1	4.7	3760	5.14	47.1	0.58	4.55	4.17	0.02	0.146659	4979	N/A
7129	+	+	-	-	-	HBV mono-infection	N/A	N/A	148000000	male	21	<50	61	173	20.3816	No	179	14	31	61	19	69.6	44.9	24.7	11	3.3	7.7	3069	5.71	80.5	0.88	4.62	3.14	0.08	0.294994	1003	N/A
7133	+	+	-	-	-	HBV mono-infection	N/A	N/A	64900000	female	21	<50	57	158	22.8329	No	284	12	23	61	15	71.2	43.9	27.3	14.2	3.8	10.4	3037	4.34	51.6	1.24	5.67	3.83	0.04	0.18502	1755	N/A
7134	+	+	-	-	-	HBV mono-infection	N/A	N/A	170000000	male	48	<50	62	164	23.0518	No	237	15	22	94	21	69.8	44	25.8	6	2.3	3.7	4668	4.49	62.3	0.57	5.22	3.56	0.06	0.647698	514	N/A
7137	-	-	+	-	-	HCVmono-infection	15	N/A	N/A	female	47	<50	60	156	24.6548	Yes	222	14	20	76	12	71.7	42.5	29.2	8.9	2.6	6.3	3817	6.08	60.1	0.65	5.85	4.46	0.06	0.662762	N/A	N/A
7143	-	-	+	-	-	HCVmono-infection	12200000	2a	N/A	female	48	<50	58	171	19.8352	Yes	194	19	25	84	24	73.5	43.1	30.4	24.1	6.5	17.6	4725	4.18	69.9	1.42	3.15	4.42	0.1	0.940206	N/A	N/A
7147	-	-	+	-	-	HCVmono-infection	9920000	1b	N/A	male	45	<50	60	178	18.937	No	198	17	38	72	15	69.3	46.9	22.4	14.8	4.1	10.7	4259	6.93	67.3	0.42	4.44	3.93	0.09	0.626765	N/A	3689.1
7150	+	+	-	-	-	HBV mono-infection	N/A	N/A	779000	female	56	50-59	64	149	28.8275	No	185	16	34	83	30	71.4	43.4	28	11.1	3	8.1	3648	3.53	45.2	0.87	5.03	4.9	0.09	0.830609	5300	N/A
7151	-	-	+	-	-	HCVmono-infection	15	N/A	N/A	male	55	50-59	65	174	21.4692	Yes	267	10	12	117	43	76.9	45.6	31.3	13.5	5.1	8.4	6886	5.04	77.4	1.61	5.72	9.43	0.04	0.594649	N/A	N/A
7155	-	-	+	-	-	HCVmono-infection	7830000	2a	N/A	male	43	<50	94	173	31.4077	Yes	141	12	34	96	35	81.7	49.5	32.2	19.3	5.2	14.1	3158	4.02	61.9	1.22	4.96	4.37	0.09	0.627612	N/A	N/A
7157	+	-	+	-	-	HBV-HCV co-infection	0	N/A	50.4	female	49	<50	44	158	17.6254	No	78	12	52	141	42	64.6	44	20.6	11.1	3.8	7.3	1752	4.9	53.3	0.87	4.43	3.74	0.15	1.0454	5732	21.23
7160	-	-	+	-	-	HCVmono-infection	2890000	1b	N/A	male	53	50-59	100	172	33.8021	No	139	18	57	67	119	76.2	41.5	34.7	27.5	7.6	19.9	4371	7.37	59.7	2.32	3.89	11.57	0.13	0.909068	N/A	N/A
7165	-	-	+	-	-	HCVmono-infection	830000	2a	N/A	female	60	≥60	48	148	21.9138	No	137	22	163	105	74	69.2	41.9	27.3	6.9	2.9	4	1334	8.38	62	0.91	4.6	5.23	0.16	0.754674	N/A	N/A
7167	+	-	-	-	-	HBV mono-infection	N/A	N/A	580	male	46	<50	72	166	26.1286	No	169	22	41	98	51	77.9	48.3	29.6	20.9	5.5	15.4	4484	3.51	66.3	0.89	5.87	3.42	0.13	0.935194	4680	N/A
7168	-	-	+	-	-	HCVmono-infection	1980	Undetermined	N/A	male	53	50-59	67	168	23.7387	No	162	13	37	57	38	79.8	49	30.8	19.3	5.3	14	3664	4.52	74.7	1.59	3.63	4.62	0.08	0.699203	N/A	N/A
7174	+	-	+	-	-	HBV-HCV co-infection	0	N/A	5640	male	50	50-59	72	172	24.3375	No	131	30	38	111	96	74.9	40.9	34	23.3	7.9	15.4	2909	3.82	68.4	2.05	5.92	3.77	0.23	1.8575	6102	2.01
7179	-	-	+	-	-	HCVmono-infection	0	N/A	N/A	female	50	50-59	46	151	20.1746	No	231	11	15	59	13	72.3	43.8	28.5	9.5	3.7	5.8	2893	5.03	62.7	0.39	3.6	3.74	0.05	0.614759	N/A	N/A
7180	-	-	+	-	-	HCVmono-infection	178000	Undetermined	N/A	male	68	≥60	67	165	24.6097	Yes	114	79	202	90	571	85	43.8	41.2	29	11.7	17.3	3158	6.73	62.8	2.44	3.44	5.58	0.69	3.31555	N/A	N/A
7194	+	-	-	-	-	HBV mono-infection	N/A	N/A	1110	male	36	<50	68	173	22.7204	No	210	5	15	78	17	77.6	48.7	28.9	19.9	5.6	14.3	4034	4.71	74.9	0.89	3.9	3.77	0.02	0.221313	4155	N/A
7195	-	-	+	-	-	HCVmono-infection	10900	Undetermined	N/A	male	51	50-59	62	159	24.5243	No	230	17	33	77	39	82.1	47	35.1	28.4	6.1	22.3	5030	4.15	93.3	1.77	4.52	3.59	0.07	0.656197	N/A	33.26
7203	-	-	+	-	-	HCVmono-infection	61600000	1b	N/A	male	56	50-59	73	170	25.2595	No	196	44	37	84	74	69	41.2	27.8	15.2	4.5	10.7	1679	3.71	62.6	1.59	5.4	3.96	0.22	2.06673	N/A	726
7205	-	-	+	-	-	HCVmono-infection	12400000	Undetermined	N/A	female	63	≥60	57	142	28.2682	No	127	21	20	73	15	73.2	41.6	31.6	9.2	3	6.2	1366	5.63	61.9	1.88	4.42	6.32	0.17	2.32938	N/A	N/A
7206	-	-	+	-	-	HCVmono-infection	49500000	Undetermined	N/A	male	48	<50	85	175	27.7551	No	191	42	53	79	47	71.6	41	30.6	24	6.7	17.3	1896	4.89	77	2	3.6	4.76	0.22	1.44984	N/A	N/A
7213	-	-	+	-	-	HCVmono-infection	5260000	Undetermined	N/A	male	47	<50	65	170	22.4913	Yes	122	31	30	62	67	73	46.8	N/A	13.3	4.5	8.8	7999	4.7	93	1.2	4	3.26	0.25	2.18041	N/A	N/A
7214	-	-	+	-	-	HCVmono-infection	282000	1b	N/A	male	57	50-59	65	169	22.7583	Yes	159	35	29	64	30	72.3	42.2	30.1	10.2	3.4	6.8	7400	7.88	89.1	1.26	3.8	6.28	0.22	2.32995	N/A	N/A
7217	-	-	+	-	-	HCVmono-infection	3450000	Undetermined	N/A	female	44	<50	78	167	27.968	No	288	32	37	73	23	69.3	42.7	26.6	10.3	3.4	6.9	11001	3.63	67.3	2.11	4.56	3.52	0.11	0.803728	N/A	N/A
7219	-	-	+	-	-	HCVmono-infection	18800000	Undetermined	N/A	male	66	≥60	60	164	22.3081	No	166	219	118	96	174	79.9	42.8	37.1	14.6	6.7	7.9	5199	5.56	77.1	2	3.02	2.9	1.32	8.01565	N/A	N/A
7221	-	-	+	-	-	HCVmono-infection	589	N/A	N/A	female	80	≥60	40	142	19.8373	No	190	21	10	95	17	64.5	39.3	25.2	8.4	2.9	5.5	6242	6.78	67.5	2.14	5.18	4.96	0.11	2.79612	N/A	N/A
7222	-	-	+	-	-	HCVmono-infection	6140000	1b	N/A	male	46	<50	65	166	23.5883	No	376	40	52	59	96	73.8	44.7	29.1	10.5	3	7.5	10464	7.55	68.5	0.88	4.71	3.19	0.11	0.678623	N/A	N/A
7223	+	-	-	-	-	HBV mono-infection	N/A	N/A	0	male	53	50-59	78	175	25.4694	Yes	140	25	19	85	33	81.9	48.1	33.8	41.5	7.1	34.4	8648	4.23	76.9	3.51	5.18	3.87	0.18	2.17126	6522	N/A
7227	-	-	+	-	-	HCVmono-infection	347000	2a	N/A	female	53	50-59	65	155	27.0552	No	219	51	52	86	24	74.2	42.9	31.3	9.1	2.4	6.7	9969	4.95	70.6	2.05	6.56	4.26	0.23	1.71159	N/A	1858.82
7228	-	-	+	-	-	HCVmono-infection	309000	2a	N/A	male	65	≥60	61	156	25.0657	Yes	148	209	215	99	390	80.5	42.2	38.3	19	7.8	11.2	7494	4.77	61.2	0.9	4.17	4.27	1.41	6.26006	N/A	N/A
7229	-	-	+	-	-	HCVmono-infection	43300000	1b	N/A	male	56	50-59	65	160	25.3906	Yes	175	55	50	76	39	79.1	45.8	33.3	13.6	4.2	9.4	7845	7.61	70.8	1.53	5.35	4.09	0.31	2.48902	N/A	N/A
7230	+	-	+	-	-	HBV-HCV co-infection	1510000	2a	113000	female	47	<50	50	158	20.0288	No	286	27	8	76	15	68.2	41.9	26.3	12.5	3.5	9	5169	4.42	64.8	1.49	3.7	3.34	0.09	1.56874	7737	4544.65
7231	-	-	+	-	-	HCVmono-infection	926000	1b	N/A	female	75	≥60	40	147	18.5108	Yes	196	29	25	111	32	69.5	40.2	29.3	8.1	3.1	5	6342	5.38	40.5	0.67	4.06	3.38	0.15	2.21939	N/A	N/A
7232	-	-	+	-	-	HCVmono-infection	493000	Undetermined	N/A	male	82	≥60	46	158	18.4265	Yes	205	73	59	60	28	80.4	44.4	36	15.9	5.5	10.4	7485	5.28	80.9	0.76	3.11	3.41	0.36	3.80152	N/A	N/A
7233	+	-	-	-	-	HBV mono-infection	N/A	N/A	5990	male	40	<50	70	174	23.1206	No	129	29	25	78	18	77.4	49.3	28.1	14	3.5	10.5	9139	3.51	63.9	1.63	4.84	4.1	0.22	1.79845	1257	N/A
7241	-	-	+	-	-	HCVmono-infection	899000	Undetermined	N/A	male	44	<50	70	163	26.3465	Yes	244	42	66	76	209	81.7	46.7	35	19.3	5.9	13.4	10616	4.95	75.4	1.86	3.95	3.52	0.17	0.932267	N/A	N/A
7244	-	-	+	-	-	HCVmono-infection	0	N/A	N/A	female	50	50-59	70	156	28.764	No	262	38	38	62	39	82.8	49.6	33.2	24.2	5.3	18.9	11413	4.54	50.6	2.73	5.16	3.55	0.15	1.17641	N/A	N/A
7249	-	-	+	-	-	HCVmono-infection	15	N/A	N/A	female	52	50-59	60	157	24.3418	Yes	246	23	11	98	70	75.9	44.4	31.5	8.4	2.4	6	10468	6.52	47.4	1.1	6.23	4.33	0.09	1.46588	N/A	N/A
7250	-	+	+	-	-	HCVmono-infection	11400000	1b	N/A	female	56	50-59	55	148	25.1096	No	229	32	29	83	40	74.3	47.2	27.1	15.1	4	11.1	10468	4.54	46.6	1.62	6.17	6.54	0.14	1.45313	N/A	N/A
7254	-	-	+	-	-	HCVmono-infection	508000	1b	N/A	male	56	50-59	76	170	26.2976	Yes	243	27	32	80	28	75.5	41.2	34.3	32.5	9.4	23.1	6332	6.32	95.5	0.9	3.45	2.46	0.11	1.09994	N/A	N/A
7260	-	-	+	-	-	HCVmono-infection	17800000	1b	N/A	male	50	50-59	98	171	33.5146	Yes	196	88	106	110	479	76.7	43.1	33.6	26.2	9.2	17	9244	5.6	62.1	1.78	5.34	4.67	0.45	2.18044	N/A	N/A
7262	-	-	+	-	-	HCVmono-infection	447	N/A	N/A	male	48	<50	75	176	24.2123	Yes	136	17	10	92	19	67.9	43.2	24.7	19.6	4.8	14.8	6644	6.77	64	1.03	3.45	3.95	0.13	1.89737	N/A	N/A
7263	-	-	+	-	-	HCVmono-infection	31500000	Undetermined	N/A	male	58	50-59	68	166	24.677	Yes	236	81	75	121	324	77.7	42.4	35.3	41.2	12.9	28.3	6540	5.2	73.5	2.31	3.68	5.14	0.34	2.29864	N/A	N/A
7264	-	-	+	-	-	HCVmono-infection	15	N/A	N/A	female	58	50-59	70	161	27.0051	Yes	228	20	10	185	30	75.2	45.3	29.9	11	2.9	8.1	15018	4.92	59.7	2.43	4.99	4.72	0.09	1.60888	N/A	N/A
7266	-	-	+	-	-	HCVmono-infection	1330000	1b	N/A	male	56	50-59	70	164	26.0262	Yes	201	31	20	134	64	73	38.6	34.4	29.5	8.9	20.6	4066	4.44	80	1.24	3.48	3.41	0.15	1.93125	N/A	2961.92
7269	+	+	-	-	-	HBV mono-infection	N/A	N/A	336	male	44	<50	78	171	26.6749	No	107	57	32	91	40	62.8	34.8	28	39	13.2	25.8	3793	6.4	72.6	0.99	4.82	4.3	0.53	4.14351	7900	N/A
7280	+	-	+	-	-	HBV-HCV co-infection	9740000	1b	20	male	50	50-59	64	166	23.2254	Yes	90	63	101	77	41	76.9	44.1	32.8	36.4	9.5	26.9	6503	4.62	76.4	0.61	4.11	4.49	0.7	3.48263	7877	7679.68
7282	-	-	+	-	-	HCVmono-infection	0	N/A	N/A	female	52	50-59	55	155	22.8928	No	210	19	16	105	22	72.8	45.8	27	5.3	1.7	3.6	12267	8.58	49.5	3.36	5.4	12.7	0.09	1.17619	N/A	N/A
7283	-	-	+	-	-	HCVmono-infection	18700000	Undetermined	N/A	male	51	50-59	69	168	24.4473	Yes	149	68	88	69	127	80.7	44.1	36.6	21.1	6.1	15	6474	2.76	50.7	1.11	4.66	4.6	0.46	2.48114	N/A	N/A
7284	-	-	+	-	-	HCVmono-infection	12100000	1b	N/A	female	65	≥60	68	156	27.9421	Yes	195	32	25	105	129	73.9	43.5	30.4	25.8	8.2	17.6	7920	3.92	70	1.47	4.04	5.26	0.16	2.13333	N/A	N/A
7286	-	-	+	-	-	HCVmono-infection	1950000	2a	N/A	male	60	≥60	51	164	18.9619	Yes	185	46	18	87	34	85.5	50.9	34.6	16.2	4	12.2	9843	5.36	55.4	1.74	4.04	4.26	0.25	3.51642	N/A	N/A
7288	-	-	+	-	-	HCVmono-infection	255	N/A	N/A	female	46	<50	40	154	16.8663	No	312	25	11	60	31	67.9	44	23.9	5.5	2.3	3.2	8002	4.37	55.1	1.49	3.61	3.55	0.08	1.11134	N/A	N/A
7294	-	-	+	-	-	HCVmono-infection	0	N/A	N/A	female	48	<50	60	157	24.3418	Yes	356	17	10	81	28	71.2	45.6	25.6	10.1	2.8	7.3	10647	4.94	57.3	2.03	4.9	2.95	0.05	0.724837	N/A	N/A
7296	+	-	-	-	-	HBV mono-infection	N/A	N/A	336	female	32	<50	65	160	25.3906	No	237	28	29	76	20	76.8	44.9	31.9	12.6	2.7	9.9	11513	4.44	47.3	16.31	7.06	3.59	0.12	0.702038	1044	N/A
7297	-	-	+	-	-	HCVmono-infection	639000	2a	N/A	male	44	<50	71	170	24.5675	Yes	175	40	46	74	67	74.9	45	29.9	19.8	5.3	14.5	10286	3.77	72.5	1.14	3.64	3.83	0.23	1.48284	N/A	N/A
7299	-	-	+	-	-	HCVmono-infection	0	N/A	N/A	female	62	≥60	53	155	22.0604	No	207	40	26	94	44	66.9	42.3	24.6	7.5	2.4	5.1	8794	6.83	58.4	1.11	3.67	4.81	0.19	2.3496	N/A	N/A
7301	+	+	-	-	-	HBV mono-infection	N/A	N/A	462000	female	45	<50	45	157	18.2563	No	219	35	24	108	15	77.2	45.1	32.1	9.4	2.6	6.8	8120	5.85	59.7	2.56	4.64	4.09	0.16	1.46802	4350	N/A
7305	+	-	-	-	-	HBV mono-infection	N/A	N/A	1310	female	52	50-59	72	156	29.5858	No	298	24	19	70	18	78.7	46.6	32.1	12.7	3.7	9	9711	4.24	57.7	1.43	4.97	4.37	0.08	0.960775	7299	N/A
7308	+	-	+	-	-	HBV-HCV co-infection	4860000	1b	81.2	female	48	<50	60	162	22.8624	No	169	24	26	62	28	74.2	47.6	26.6	7.3	2.4	4.9	9882	4.62	62.1	1.33	5.06	5.13	0.14	1.33684	10658	11675
7309	-	-	+	-	-	HCVmono-infection	3700000	1b	N/A	male	61	≥60	58	170	20.0692	Yes	127	88	109	71	93	72.9	40.9	32	16.8	5.6	11.2	6332	7.69	79.5	0.84	3.79	5.47	0.69	4.04851	N/A	N/A
7314	+	-	-	-	-	HBV mono-infection	N/A	N/A	3710	male	42	<50	72	160	28.125	Yes	294	20	13	66	23	71.7	47.3	24.4	10.3	2.8	7.5	9894	4.17	67.3	1.62	3.88	4.02	0.07	0.792429	2220	N/A
7316	-	-	+	-	-	HCVmono-infection	8350000	2a	N/A	female	58	50-59	57	159	22.5466	No	198	31	32	63	140	65	40.9	24.1	7.1	2.5	4.6	8684	6.42	59.6	1.79	6.22	4.05	0.16	1.60528	N/A	N/A
7317	-	-	+	-	-	HCVmono-infection	7760000	1b	N/A	male	56	50-59	67	169	23.4586	Yes	139	68	106	98	252	80.7	45.7	35	17.5	6.3	11.2	7321	6.13	71.1	0.76	3.48	4.04	0.49	2.6609	N/A	N/A
7322	-	-	+	-	-	HCVmono-infection	7980000	1b	N/A	male	43	<50	72	173	24.0569	No	147	40	87	157	675	73.1	41.4	31.7	15.7	4.7	11	12705	6.45	64.3	7.21	8.43	10.49	0.27	1.25444	N/A	N/A
7323	-	-	+	-	-	HCVmono-infection	13400000	2a	N/A	female	55	50-59	60	150	26.6667	No	229	57	49	68	46	72.5	40.9	31.6	11.3	3.4	7.9	7844	5.03	49.9	1.86	4.59	3.99	0.25	1.95571	N/A	N/A
7325	+	-	-	-	-	HBV mono-infection	N/A	N/A	1430000	female	28	<50	43	152	18.6115	No	99	35	44	82	50	81.7	43.1	38.6	12.4	4.6	7.8	5976	3.98	48	0.62	3.56	3.48	0.35	1.49233	9663	N/A
7327	+	+	+	-	-	HBV-HCV co-infection	0	N/A	851000	female	44	<50	81	157	32.8614	No	156	42	36	99	51	70.7	37.7	33	7.6	2.8	4.8	5712	3.48	55.6	1.4	4.36	6.03	0.27	1.97436	8643	2.29
7329	-	-	+	-	-	HCVmono-infection	13100000	Undetermined	N/A	male	48	<50	58	161	22.3757	No	227	22	21	92	15	71.3	42.4	28.9	5.5	2.1	3.4	7733	6.86	59	1.13	4.51	4.5	0.1	1.01515	N/A	N/A
7333	+	-	-	-	-	HBV mono-infection	N/A	N/A	27100000	male	42	<50	70	169	24.5089	No	204	88	134	76	27	75.9	42.5	33.4	15.5	4.7	10.8	7984	5.05	67.1	0.56	4.46	4.48	0.43	1.56513	5123	N/A
7336	+	-	+	-	-	HBV-HCV co-infection	0	N/A	102	male	49	<50	62	167	22.231	Yes	190	25	21	56	27	75.7	46.5	29.2	15.4	3.9	11.5	8874	6.73	106.4	1.95	3.65	4.29	0.13	1.40693	8518	2.17
7338	-	-	+	-	-	HCVmono-infection	7520000	Undetermined	N/A	male	60	≥60	52	162	19.8141	Yes	185	52	55	109	28	75.9	41.8	34.1	7.8	2.8	5	6766	4.66	63.5	2.4	4.41	4.78	0.28	2.27406	N/A	N/A
7339	-	-	+	-	-	HCVmono-infection	2100000	2a	N/A	male	66	≥60	34	146	15.9505	No	222	18	17	106	54	75	44.6	30.4	5.2	2.2	3	9161	10.41	76.4	1.92	5.61	3.64	0.08	1.29789	N/A	N/A
7344	-	-	+	-	-	HCVmono-infection	374000	2a	N/A	female	44	<50	40	145	19.025	No	216	21	13	107	12	76.5	43.9	32.6	3.4	1.7	1.7	6036	8.8	57.9	1.77	3.46	4.24	0.1	1.18644	N/A	N/A
7356	-	-	+	-	-	HCVmono-infection	2920000	2a	0	female	49	<50	82	153	35.0293	Yes	188	24	18	77	16	71.7	39.2	32.5	26.6	5.8	20.8	7917	6.11	49.7	1.83	3.83	6.14	0.13	1.47439	N/A	N/A
7358	-	-	+	-	-	HCVmono-infection	71.7	2a	N/A	male	58	50-59	64	166	23.2254	No	189	36	33	62	53	66.9	42.5	24.4	18.5	4.6	13.9	9099	8.82	60.7	1.59	4.04	7.19	0.19	1.92314	N/A	N/A
7359	-	-	+	-	-	HCVmono-infection	0	N/A	N/A	male	46	<50	70	168	24.8016	Yes	242	28	40	81	51	78.9	49.8	29.1	11.1	2.8	8.3	9813	6.66	66.1	2.76	6.01	6.13	0.12	0.841532	N/A	N/A
7360	-	-	+	-	-	HCVmono-infection	32500	Undetermined	0	male	65	≥60	69	168	24.4473	Yes	74	70	48	65	65	83.5	40.9	42.6	20.9	9.2	11.7	7259	5.8	60.5	1.68	3.49	8.51	0.95	8.87481	N/A	N/A
7361	-	-	+	-	-	HCVmono-infection	52100000	1b	N/A	male	55	50-59	60	173	20.0474	Yes	170	63	42	68	140	68.9	40.6	28.3	12.7	4	8.7	5429	4.77	47.9	2.09	3.66	7.93	0.37	3.14507	N/A	N/A
7362	-	-	+	-	-	HCVmono-infection	130	N/A	N/A	male	58	50-59	86	174	28.4053	No	175	37	73	77	127	78.9	49.2	29.7	9.8	3	6.8	10257	6.45	101.3	3.05	6.67	5.21	0.21	1.43526	N/A	N/A
7363	-	-	+	-	-	HCVmono-infection	2060000	Undetermined	0	male	51	50-59	84	172	28.3937	Yes	33	85	91	130	95	77.6	40.8	36.8	27.3	7.6	19.7	7882	5.08	69.4	1.32	4.06	3.98	2.58	13.7707	N/A	N/A
7364	+	-	+	-	-	HBV-HCV co-infection	554000	2a	221000	male	70	≥60	50	168	17.7154	Yes	174	39	27	35	45	74.1	46.8	27.3	17.3	5.3	12	7029	7.13	74.5	0.73	4.65	3.82	0.22	3.01948	10608	285.2
7366	-	-	+	-	-	HCVmono-infection	102000	Undetermined	N/A	male	36	<50	60	161	23.1473	Yes	178	32	63	66	432	81	45.3	35.7	8.3	3.2	5.1	9995	7.07	77.3	0.88	4.17	3.35	0.18	0.815384	N/A	N/A
7367	+	-	+	-	-	HBV-HCV co-infection	97400	N/A	0	male	55	50-59	53	158	21.2306	No	141	92	108	77	340	73.4	42.6	30.8	18.8	5.8	13	9225	4.59	43.8	2.69	4.22	9	0.65	3.45318	0.402	7959.86
7369	-	-	+	-	-	HCVmono-infection	698000	N/A	N/A	male	73	≥60	57	168	20.1956	No	118	39	23	80	26	78.3	40.7	37.6	16.5	4.8	11.7	7076	4.92	82.9	1.49	3.02	4.33	0.33	5.03085	N/A	N/A
7371	-	-	+	-	-	HCVmono-infection	12900000	1b	0	male	57	50-59	62	169	21.7079	Yes	153	36	35	96	20	75.2	42.3	32.9	20	5	15	6118	6.31	59.9	0.74	4.33	3.02	0.24	2.267	N/A	N/A
7375	-	-	+	-	-	HCVmono-infection	525000	N/A	N/A	male	68	≥60	67	167	24.0238	No	236	233	333	84	164	77.1	42.8	34.3	15.6	4.7	10.9	8483	10.84	82.9	1.89	4.8	3.06	0.99	3.67901	N/A	N/A
7376	-	-	+	-	-	HCVmono-infection	820000	1b	N/A	male	49	<50	70	171	23.939	No	117	99	190	150	251	79.9	43.8	36.1	14.4	4.4	10	9238	3.46	54.6	2.4	4.9	3.59	0.85	3.00794	N/A	N/A
7377	-	-	+	-	-	HCVmono-infection	25200000	2a	0	male	57	50-59	61	167	21.8724	Yes	203	56	80	98	22	82.2	48	34.2	16.2	4.1	12.1	9761	5.14	64.2	2.05	5.26	6.47	0.28	1.75801	N/A	2465.86
7381	-	-	+	-	-	HCVmono-infection	21400000	1b	N/A	male	70	≥60	62	167	22.231	No	184	105	93	89	260	78.3	42.9	35.4	10.4	3.6	6.8	11091	4.29	54.1	1.78	4.23	7.08	0.57	4.14217	N/A	N/A
7382	-	-	+	-	-	HCVmono-infection	23300000	1b	N/A	female	66	≥60	61	157	24.7475	No	206	21	15	129	26	78.7	41	37.7	17.6	4.5	13.1	7670	4.45	46.8	1.29	4.64	5.2	0.1	1.7372	N/A	N/A
7383	-	-	+	-	-	HCVmono-infection	1120000	2a	N/A	male	60	≥60	61	169	21.3578	No	159	24	18	82	20	78.7	51.4	27.3	15.2	4	11.2	7088	6.12	72.1	0.84	4.52	4.72	0.15	2.13466	N/A	N/A
7384	-	-	+	-	-	HCVmono-infection	6250000	1b	N/A	male	69	≥60	56	173	18.7109	No	166	31	35	75	53	74.8	45.2	29.6	12.8	3.5	9.3	9289	8.8	69.8	0.7	5.5	4.35	0.19	2.17805	N/A	N/A
7385	-	-	+	-	-	HCVmono-infection	9850000	2a	N/A	male	44	<50	64	170	22.1453	No	138	27	28	86	44	80.5	47.8	32.7	15.7	3.7	12	11101	4.84	64.1	1.14	5.7	3.47	0.2	1.62689	N/A	N/A
7386	+	-	+	-	-	HBV-HCV co-infection	0	N/A	1250000	female	42	<50	60	160	23.4375	No	195	76	98	92	48	77.3	45.3	32	9	2.9	6.1	7933	5.15	38.1	1.15	5.1	3.81	0.39	1.65354	10140	3.01
7388	-	-	+	-	-	HCVmono-infection	6700	2a	0	male	55	50-59	76	176	24.5351	Yes	125	93	182	64	117	80.5	43.6	36.9	17	5.4	11.6	9804	6.53	61.3	1.15	3.88	3.94	0.74	3.03319	N/A	N/A
7389	+	-	+	-	-	HBV-HCV co-infection	0	N/A	421	male	44	<50	78	175	25.4694	No	222	24	26	87	77	69.1	45.3	23.8	9.5	3	6.5	7037	9.29	76.3	1.2	5.13	5.13	0.11	0.932877	18.91	39.66
7392	-	-	+	-	-	HCVmono-infection	448000	2a	N/A	male	69	≥60	45	158	18.026	No	183	30	18	74	23	74.6	43.7	30.9	14.5	4.7	9.8	6396	4.26	67.6	0.69	4.05	4.07	0.16	2.66614	N/A	N/A
7393	-	-	+	-	-	HCVmono-infection	11000000	1b	0	male	45	<50	65	172	21.9713	Yes	182	40	56	92	24	74.9	45.6	29.3	13.7	3.8	9.9	7879	6.93	70	1.58	3.92	3.62	0.22	1.32162	N/A	N/A
7394	-	-	+	-	-	HCVmono-infection	148000	Undetermined	N/A	male	58	50-59	65	168	23.03	Yes	198	35	69	61	144	74.6	43.7	30.9	8	2.7	5.3	9709	6.51	53.6	3.92	5.22	4.58	0.18	1.23426	N/A	N/A
7401	-	-	+	-	-	HCVmono-infection	1230000	Undetermined	N/A	male	45	<50	77	173	25.7276	No	241	67	127	76	78	79.9	42.3	37.6	5.8	3.3	2.5	10656	7.02	73.1	1.2	4.13	6.67	0.28	1.11012	N/A	N/A
7409	+	+	-	-	-	HBV mono-infection	N/A	N/A	170000000	female	54	50-59	70	161	27.0051	No	226	30	35	133	32	81.9	52.2	29.7	17.5	4.2	13.3	13247	6.25	53.5	1.63	7.45	4.36	0.13	1.21164	663.8	N/A
7417	-	-	+	-	-	HCVmono-infection	355000	Undetermined	N/A	female	38	<50	56	156	23.0112	No	270	61	46	68	41	86.6	49.3	37.3	24.1	5.8	18.3	11513	3.3	51.3	1.39	4.07	3.83	0.23	1.26582	N/A	N/A
7418	-	-	+	-	-	HCVmono-infection	13100000	Undetermined	0	male	55	50-59	73	167	26.1752	No	282	89	62	60	337	80	47.3	32.7	17.8	5.2	12.6	11546	5.41	84.2	2.04	5.68	24.81	0.32	2.20449	N/A	N/A
7419	-	-	+	-	-	HCVmono-infection	198000	2a	N/A	male	66	≥60	52	166	18.8707	Yes	255	90	35	143	292	77.2	42.1	35.1	8.2	3.9	4.3	7367	8.75	53.7	1.45	4.05	6.4	0.35	3.93742	N/A	309.41
7422	+	-	+	-	-	HBV-HCV co-infection	5640	2a	20	male	59	50-59	70	166	25.4028	No	271	30	40	70	19	79.6	44.9	34.7	15.6	4	11.6	12263	5.71	72.7	1.8	4.58	4.07	0.11	1.0327	0.481	33.57
7425	+	-	-	-	-	HBV mono-infection	N/A	N/A	20	female	67	≥60	65	154	27.4077	No	195	24	13	68	19	73.5	44.3	29.2	8.3	2.5	5.8	6697	4.5	64.6	2	3.85	4.97	0.12	2.28707	26.98	N/A
7426	+	-	+	-	-	HBV-HCV co-infection	0	N/A	20	female	39	<50	65	160	25.3906	No	179	16	12	39	12	68.6	43.3	25.3	6.8	2.2	4.6	6436	6.03	49.6	0.62	2.9	3.77	0.09	1.00633	0.852	2.35
7433	+	-	+	-	-	HBV-HCV co-infection	17700	Undetermined	20	male	49	<50	67	163	25.2174	Yes	179	34	52	54	41	71.6	45.3	26.3	15	4.1	10.9	11732	9.19	63.4	1.2	2.9	3.15	0.19	1.29069	0.419	52.53
7446	-	-	+	-	-	HCVmono-infection	4050000	1b	N/A	male	54	50-59	54	168	19.1327	No	110	134	139	77	617	77.3	40.1	37.2	14.2	6.5	7.7	5603	6.61	54.7	0.97	3.26	4.88	1.22	5.57954	N/A	N/A
7449	-	-	+	-	-	HCVmono-infection	15200000	1b	N/A	male	76	≥60	46	160	17.9688	No	301	23	22	58	30	71.7	41.6	30.1	11	3.1	7.9	9896	8.02	67.8	0.62	4.79	5.98	0.08	1.23812	N/A	N/A
7451	-	-	+	-	-	HCVmono-infection	126	N/A	N/A	female	40	<50	59	160	23.0469	Yes	239	18	8	55	14	70.9	44.2	26.7	10.2	2.7	7.5	8038	5.04	50.7	1.19	4.46	4.54	0.08	1.0651	N/A	N/A
7452	-	-	+	-	-	HCVmono-infection	6860000	1b	N/A	female	49	<50	59	159	23.3377	No	167	35	41	91	26	72.4	45.3	27.1	4.8	1.8	3	9234	4.21	59.4	4.8	4.82	5.24	0.21	1.60382	N/A	N/A
7454	+	-	-	-	-	HBV mono-infection	N/A	N/A	4790	female	38	<50	47	149	21.1702	No	307	21	13	81	21	78.4	48.2	30.2	6.4	2.2	4.2	8184	4.81	58	1.01	4.15	4.66	0.07	0.72093	4322	N/A
7457	-	-	+	-	-	HCVmono-infection	4050000	Undetermined	N/A	male	62	≥60	67	164	24.9108	Yes	172	39	42	71	25	72.5	40.6	31.9	17.3	5.6	11.7	8009	3.9	69.6	1.8	4.14	4.15	0.23	2.16922	N/A	N/A
7458	-	-	+	-	-	HCVmono-infection	465	N/A	N/A	male	61	≥60	53	170	18.3391	Yes	253	93	58	56	100	74.8	42	32.8	14	4.9	9.1	7993	8.41	56.6	0.51	2.96	4.97	0.37	2.94427	N/A	N/A
7460	-	-	+	-	-	HCVmono-infection	1180000	1b	N/A	male	49	<50	68	169	23.8087	No	191	84	132	79	188	79.8	40.7	39.1	24.1	9	15.1	6311	5.31	75.5	0.97	2.7	4.6	0.44	1.87566	N/A	N/A
7466	-	-	+	-	-	HCVmono-infection	4770000	2a	N/A	female	58	50-59	65	160	25.3906	No	129	20	10	68	20	66.3	38.5	27.8	8	2.5	5.5	7126	4.38	52.3	1.21	3.07	4.67	0.16	2.8436	N/A	N/A
7467	-	-	+	-	-	HCVmono-infection	2450000	Undetermined	N/A	female	60	≥60	45	154	18.9745	Yes	133	31	25	81	18	73.7	46.8	26.9	10.3	2.9	7.4	7626	3.47	50.1	0.8	4.55	4.58	0.23	2.79699	N/A	4516.09
7468	-	-	+	-	-	HCVmono-infection	113000	N/A	N/A	male	55	50-59	71	172	23.9995	Yes	192	119	210	71	33	83.9	44.8	39.1	16.7	5.2	11.5	6409	5.21	58.3	1.51	4.23	3.82	0.62	2.35233	N/A	N/A
7469	-	-	+	-	-	HCVmono-infection	23900000	1b	N/A	male	61	≥60	52	157	21.0962	Yes	177	65	51	83	43	79	48.9	30.1	21.5	7.6	13.9	7257	9.69	68.2	0.78	3.73	3.93	0.37	3.13679	N/A	N/A
7471	-	-	+	-	-	HCVmono-infection	16900000	1b	N/A	male	72	≥60	52	161	20.061	Yes	223	56	56	104	36	76.6	38.9	37.7	17.5	5.5	12	6190	7.15	79.1	1.12	5.28	4	0.25	2.41614	N/A	N/A
7472	-	-	+	-	-	HCVmono-infection	0	N/A	N/A	female	38	<50	61	153	26.0584	No	341	19	8	59	16	73.5	42.1	31.4	7.6	2.3	5.3	9724	5.28	55.2	0.84	5.01	4.07	0.06	0.748579	N/A	N/A
7474	-	-	+	-	-	HCVmono-infection	7870000	1b	N/A	female	57	50-59	57	157	23.1247	Yes	185	46	40	78	19	75.4	44.5	30.9	18.4	4.9	13.5	7561	6.24	77.5	0.86	4.83	4.86	0.25	2.24094	N/A	N/A
7475	-	-	+	-	-	HCVmono-infection	7070000	2a	N/A	female	64	≥60	60	152	25.9695	No	175	25	20	81	27	74.5	44.9	29.6	9.8	2.9	6.9	10415	6.16	58.7	3.05	5.5	4.58	0.14	2.04441	N/A	N/A
7476	-	-	+	-	-	HCVmono-infection	0	N/A	N/A	male	40	<50	60	166	21.7738	No	103	27	19	65	27	81.6	50.5	31.1	15.7	5.2	10.5	7696	4.91	75.4	0.38	4.92	3.55	0.26	2.40552	N/A	N/A
7477	+	+	+	-	-	HBV-HCV co-infection	0	N/A	66.6	female	48	<50	58	157	23.5304	Yes	132	68	58	149	98	83.8	38.1	45.7	26.2	11.5	14.7	4127	7.19	77	0.95	4.89	4.1	0.52	3.24685	8834	4.01
7480	-	-	+	-	-	HCVmono-infection	319	N/A	N/A	male	73	≥60	60	158	24.0346	No	237	27	15	55	24	82	40.4	41.6	12.3	3.6	8.7	8944	4.52	68	2.02	6.23	4.27	0.11	2.1473	N/A	N/A
7487	+	-	+	-	-	HBV-HCV co-infection	3630000	1b	20	male	58	50-59	45	157	18.2563	Yes	201	24	16	64	18	71.7	41.5	30.2	13.3	4.3	9	4454	4.64	61.7	0.55	4.1	3.8	0.12	1.73134	1.26	4474.51
7488	-	-	+	-	-	HCVmono-infection	672000	2a	N/A	male	44	<50	70	173	23.3887	No	178	53	96	64	24	78.1	45.3	32.8	15.8	4.1	11.7	11332	3.08	62.2	1.52	5.45	2.93	0.3	1.33713	N/A	N/A
7490	-	-	+	-	-	HCVmono-infection	11200000	2a	N/A	male	50	50-59	97	176	31.3146	Yes	180	65	104	111	111	85.5	47.4	38.1	32.9	7.2	25.7	12306	4.12	69	4.34	7.19	7.06	0.36	1.77049	N/A	N/A
7491	-	-	+	-	-	HCVmono-infection	1180000	2a	N/A	male	43	<50	70	162	26.6728	Yes	166	53	53	70	61	78.8	43.6	35.2	13.9	3.7	10.2	7005	6.13	65.3	4.37	4.17	3.9	0.32	1.88581	N/A	N/A
7492	-	-	+	-	-	HCVmono-infection	0	N/A	N/A	male	43	<50	65	167	23.3067	No	132	31	24	85	33	82.3	51.2	31.1	35.2	7.1	28.1	7341	4.54	84.3	1.01	5.22	2.59	0.23	2.06134	N/A	N/A
7493	-	-	+	-	-	HCVmono-infection	12700000	1b	N/A	male	44	<50	94	181	28.6927	Yes	174	34	45	58	32	77.1	45.6	31.5	32.3	6.4	25.9	8891	4.79	89	2.27	4.23	5.17	0.2	1.28167	N/A	13092.8
7495	-	-	+	-	-	HCVmono-infection	13500000	1b	N/A	male	60	≥60	71	171	24.281	No	204	35	30	58	85	78.9	41.4	37.5	18.5	6.2	12.3	6299	5.04	66.3	0.91	3.15	3.6	0.17	1.87944	N/A	N/A
7496	-	-	+	-	-	HCVmono-infection	12500000	2a	N/A	male	60	≥60	61	165	22.4059	Yes	110	81	127	78	85	77.4	41.9	35.5	22	7.1	14.9	7667	4.56	66.7	1.89	4.41	4.17	0.74	3.9205	N/A	N/A
7497	-	-	+	-	-	HCVmono-infection	8010000	1b/2a	N/A	male	61	≥60	58	156	23.833	Yes	148	81	93	89	106	80.3	41.5	38.8	12.1	3.7	8.4	9170	3.96	79.3	1.87	3.95	4.04	0.55	3.46188	N/A	N/A
7498	-	-	+	-	-	HCVmono-infection	1310000	1b	N/A	male	53	50-59	100	179	31.21	Yes	115	71	100	77	194	81.7	49.1	32.6	28.7	9	19.7	10483	4.84	66.2	1.13	4.58	5.35	0.62	3.27217	N/A	N/A
7502	-	-	+	-	-	HCVmono-infection	5020000	2a	N/A	female	63	≥60	71	151.5	30.9338	No	132	19	20	76	13	74.5	43.5	31	13.2	3.7	9.5	6805	6.37	73.2	1.93	3.92	4.11	0.14	2.02771	N/A	N/A
7504	-	-	+	-	-	HCVmono-infection	13000	Undetermined	N/A	male	58	50-59	85	171	29.0688	Yes	144	33	42	93	32	74.4	45.6	28.8	14	5.2	8.8	7532	4.6	76.7	1.36	3.69	5.61	0.23	2.05095	N/A	N/A
7506	-	-	+	-	-	HCVmono-infection	84900	Undetermined	N/A	male	50	50-59	68	171.5	23.1196	Yes	192	32	29	62	41	82.5	50.3	32.2	12.3	4.1	8.2	10898	6.69	67	0.86	4.6	3.36	0.17	1.54746	N/A	N/A
7508	-	-	+	-	-	HCVmono-infection	1440000	2a	N/A	female	40	<50	70	163	26.3465	No	200	154	236	84	67	85.3	46.1	39.2	20.3	5.7	14.6	6664	3.61	56.2	1.34	4.89	3.87	0.77	2.00491	N/A	N/A
7509	+	-	-	-	-	HBV mono-infection	N/A	N/A	14200	male	40	<50	58	170	20.0692	No	49	42	34	133	32	77.3	30.3	47	40.1	13.9	26.2	3350	3.21	71.6	1.07	4.14	2.51	0.86	5.87995	6317	N/A
7510	+	+	-	-	-	HBV mono-infection	N/A	N/A	170000000	female	39	<50	65	162	24.7676	No	174	19	18	43	12	80.5	44.8	35.7	7	2.1	4.9	8189	2.82	58.6	1.78	4.26	3.06	0.11	1.00377	1786	N/A
7513	-	-	+	-	-	HCVmono-infection	0	N/A	N/A	female	48	<50	69	163	25.9701	No	271	20	23	63	20	88	49.7	38.3	19.5	4.5	15	8964	4.14	54	3.29	4.11	3.6	0.07	0.738649	N/A	3.17
7516	-	-	+	-	-	HCVmono-infection	1250000	1b	N/A	male	66	≥60	65	164	24.1672	Yes	132	71	119	113	173	77.2	39.3	37.9	12.9	5.7	7.2	6617	7.58	116.2	1.18	4.59	10.68	0.54	3.25428	N/A	N/A
7518	+	-	+	-	-	HBV-HCV co-infection	8820000	2a	39.4	male	47	<50	92	171	31.4627	Yes	130	35	69	80	73	76.1	45	31.1	20	5.4	14.6	10733	5.61	61.3	2.2	4	13.31	0.27	1.52334	1.09	10536.4
7520	+	-	-	-	-	HBV mono-infection	N/A	N/A	11500	female	56	50-59	51.5	157.5	20.7609	No	193	20	15	75	14	79.8	49.4	30.4	7.7	2.3	5.4	16084	6.07	51.8	1.47	5.42	4.9	0.1	1.49836	6388	N/A
7527	-	-	+	-	-	HCVmono-infection	228000	1b	N/A	female	60	≥60	72	159	28.4799	Yes	134	35	47	116	188	82.1	43.1	39	14.9	5.4	9.5	7274	5.21	52.6	2.06	3.72	3.47	0.26	2.28594	N/A	N/A
7529	-	-	+	-	-	HCVmono-infection	0	N/A	N/A	female	51	50-59	63	153	26.9127	Yes	254	15	14	106	26	75.2	47.8	27.4	8.8	2.7	6.1	10407	5.51	52.1	3.96	5.58	3.81	0.06	0.80494	N/A	N/A
7530	+	+	-	-	-	HBV mono-infection	N/A	N/A	170000000	female	46	<50	72	151	31.5776	No	248	23	18	62	16	76.6	43.4	33.2	8.3	2.3	6	6921	3.31	56.2	3.5	5.07	3.49	0.09	1.00554	2890	N/A
7531	-	-	+	-	-	HCVmono-infection	85100	2a	N/A	male	57	50-59	74	163	27.852	No	163	97	136	111	107	85.6	45.8	39.8	13.1	4.7	8.4	9341	4.71	57.7	1.56	4.07	4.71	0.6	2.90864	N/A	N/A
7535	-	-	+	-	-	HCVmono-infection	4330000	1b	N/A	female	57	50-59	66	160	25.7812	No	206	20	19	93	100	82.2	45.2	37	9.7	3.5	6.2	8265	4.69	69.1	1.27	4.32	3.67	0.1	1.26958	N/A	N/A
7536	-	-	+	-	-	HCVmono-infection	384000	1b	N/A	male	52	50-59	69	168	24.4473	Yes	207	48	37	69	61	71.9	41.5	30.4	12.5	3.9	8.6	8323	6.31	58.6	1.37	5.41	3.16	0.23	1.98232	N/A	N/A
7537	-	-	+	-	-	HCVmono-infection	4140000	2a	N/A	male	44	<50	61	166	22.1367	No	235	41	40	66	22	74.6	44.7	29.9	18	3.9	14.1	7342	6.03	72.4	1.8	4.51	3.69	0.17	1.21378	N/A	N/A
7538	-	-	+	-	-	HCVmono-infection	1820000	2a	N/A	female	39	<50	67	156	27.5312	Yes	209	19	22	52	15	76.8	47.9	28.9	12.6	3.5	9.1	8919	7.67	69.3	1.1	4.7	3.76	0.09	0.755893	N/A	N/A
7539	-	-	+	-	-	HCVmono-infection	3810000	1b	N/A	female	53	50-59	59	159	23.3377	No	118	60	65	75	34	79.1	45.4	33.7	18.9	6.1	12.8	7572	7.82	52.8	0.87	4.45	3.88	0.51	3.34263	N/A	N/A
7540	-	-	+	-	-	HCVmono-infection	152000	Undetermined	N/A	female	64	≥60	78	167	27.968	No	89	79	128	76	33	80.6	45.8	34.8	20.2	6.3	13.9	7266	4.65	60.6	1.21	4.31	5.21	0.89	5.02125	N/A	N/A
7542	-	-	+	-	-	HCVmono-infection	6500	2a	N/A	male	37	<50	57	166.5	20.5611	Yes	208	139	313	59	37	78.6	44.6	34	10.4	3.6	6.8	9234	5.92	60	1.4	3.71	4.17	0.67	1.39759	N/A	N/A
7543	-	-	+	-	-	HCVmono-infection	0	N/A	N/A	female	56	50-59	51	155	21.2279	Yes	208	25	28	103	16	73.4	49.5	23.9	16	4.3	11.7	8231	4.23	57.5	1.01	4.68	3.34	0.12	1.272	N/A	N/A
7549	-	-	+	-	-	HCVmono-infection	0	N/A	N/A	male	45	<50	70	172	23.6614	Yes	170	25	32	45	30	79.2	46.3	32.9	18.5	4.9	13.6	8251	4.56	75.9	1.27	4.61	5.39	0.15	1.16985	N/A	N/A
7550	-	-	+	-	-	HCVmono-infection	5940000	1b	N/A	male	42	<50	64	170	22.1453	No	114	70	95	96	316	74.7	47.4	27.3	15.6	6.7	8.9	6380	9.25	74.5	3.99	3.68	3.33	0.61	2.64594	N/A	N/A
7551	-	-	+	-	-	HCVmono-infection	5040000	1b	N/A	male	50	50-59	70	166	25.4028	No	156	94	96	95	291	84.6	43.9	40.7	30.1	11.1	19	6099	5.08	67.6	0.84	4.4	3.98	0.6	3.07495	N/A	5610.52
7554	-	-	+	-	-	HCVmono-infection	2440000	1b	N/A	male	50	50-59	64	168	22.6757	No	201	40	35	71	30	74.1	44.4	29.7	23	6.9	16.1	7068	5.8	74	0.86	3.36	6.1	0.2	1.6819	N/A	N/A
7555	-	-	+	-	-	HCVmono-infection	734000	1b	N/A	male	56	50-59	76	169	26.6097	Yes	169	26	35	101	642	72.5	46.5	26	11.6	5.3	6.3	12029	4.65	98.5	2.32	5.02	3.54	0.15	1.45627	N/A	N/A
7556	-	-	+	-	-	HCVmono-infection	168000	1b	N/A	male	58	50-59	73	177	23.3011	Yes	108	16	12	73	35	73.4	41.1	32.3	4	1.6	2.4	8873	3.6	55.6	3.18	5.61	6.21	0.15	2.48047	N/A	N/A
7559	-	-	+	-	-	HCVmono-infection	26400000	Undetermined	N/A	male	54	50-59	78	165	28.6501	Yes	207	36	39	92	83	84.8	46.7	38.1	21.5	6.7	14.8	7455	4.7	62	2.35	4.46	4.84	0.17	1.50381	N/A	N/A
7560	-	-	+	-	-	HCVmono-infection	15	N/A	N/A	female	49	<50	51	146	23.9257	Yes	103	24	27	59	22	70.9	47.8	23.1	21.8	5.6	16.2	8288	7.26	54.5	0.59	4.77	3.41	0.23	2.19729	N/A	N/A
7562	-	-	+	-	-	HCVmono-infection	5060	2a	N/A	male	56	50-59	78	170	26.9896	Yes	223	92	142	67	26	84.6	41	43.6	12	3.8	8.2	7981	5.9	63.8	0.48	4.49	6.26	0.41	1.93877	N/A	N/A
7564	-	-	+	-	-	HCVmono-infection	1010000	2a	N/A	female	44	<50	51	157	20.6905	Yes	268	24	21	103	14	71.8	42.7	29.1	5.3	2.2	3.1	7345	4.21	69.9	0.84	4.06	4.12	0.09	0.859844	N/A	N/A
7565	-	-	+	-	-	HCVmono-infection	1410000	2a	N/A	male	42	<50	65	166.5	23.4469	No	99	20	18	57	15	78.5	47.7	30.8	16	5.1	10.9	8794	3.46	74.2	1.07	3.51	2.89	0.2	1.9999	N/A	N/A
7567	-	-	+	-	-	HCVmono-infection	0	N/A	N/A	female	51	50-59	85	160	33.2031	No	263	21	25	76	20	73.6	39.8	33.8	6	1.9	4.1	6163	6.4	57.8	4.12	5.43	8.08	0.08	0.814449	N/A	N/A
7568	-	-	+	-	-	HCVmono-infection	9910	Undetermined	N/A	male	53	50-59	82	175	26.7755	No	203	37	39	60	41	84.9	46	38.9	14.7	4.4	10.3	8450	5.45	86.7	1.27	3.74	2.63	0.18	1.54685	N/A	N/A
7570	-	-	+	-	-	HCVmono-infection	449000	1b	N/A	male	62	≥60	81	170	28.0277	Yes	238	36	29	120	44	67.7	28.4	39.3	12.4	5.3	7.1	3277	3.95	63.5	0.9	2.98	4.09	0.15	1.74148	N/A	N/A
7572	-	-	+	-	-	HCVmono-infection	0	N/A	N/A	female	68	≥60	53	156	21.7784	No	223	22	10	74	10	74.3	44.9	29.4	16.5	4.7	11.8	10570	4.63	55.8	0.7	4.98	4.03	0.1	2.12142	N/A	N/A
7573	-	-	+	-	-	HCVmono-infection	373000	Undetermined	N/A	male	52	50-59	76	164	28.257	Yes	126	86	151	76	68	77.7	45.3	32.4	13.1	4.5	8.6	8369	9.83	85.1	0.77	4.14	3.16	0.68	2.8883	N/A	N/A
7574	+	-	-	-	-	HBV mono-infection	N/A	N/A	7650	male	44	<50	54	169	18.9069	No	151	29	38	82	21	79	50.5	28.5	18.3	5.5	12.8	7208	5.45	70.3	0.73	3.8	3.93	0.19	1.37082	4594	N/A
7575	-	-	+	-	-	HCVmono-infection	7130000	2a	N/A	female	42	<50	79	161	30.4772	No	248	30	44	98	31	76.9	45.5	31.4	13.9	4	9.9	9276	4.74	40.6	4.19	4.5	9.4	0.12	0.765936	N/A	N/A
7576	-	-	+	-	-	HCVmono-infection	2160	Undetermined	N/A	female	63	≥60	60	152	25.9695	No	228	31	31	51	12	74.9	43.4	31.5	11.1	3.7	7.4	8385	7.25	60.4	1.63	4.83	4.1	0.14	1.53846	N/A	N/A
7577	-	-	+	-	-	HCVmono-infection	17800000	1b	N/A	female	62	≥60	57	149	25.6745	No	175	50	61	73	34	76.7	43.4	33.3	12	4	8	6426	5.91	73.2	2.02	4.34	5.52	0.29	2.26808	N/A	N/A
7578	-	-	+	-	-	HCVmono-infection	11900000	1b/2a	N/A	male	56	50-59	71	164	26.398	No	116	30	30	74	49	75.8	46.9	28.9	9.4	3.2	6.2	10746	5.09	74.5	2.58	4.93	3.88	0.26	2.64418	N/A	N/A
7579	-	-	+	-	-	HCVmono-infection	49.1	N/A	N/A	female	69	≥60	43	153	18.369	No	149	14	7	92	9	71.9	39.4	32.5	6.7	2.3	4.4	8229	4.02	54.4	1.13	4.63	4.48	0.09	2.45043	N/A	N/A
7583	-	-	+	-	-	HCVmono-infection	5430000	1b	N/A	male	51	50-59	78	169	27.31	Yes	141	53	94	110	64	80.9	46.9	34	22.6	8.1	14.5	9012	4.47	69.2	1.81	3.65	4.05	0.38	1.97726	N/A	N/A
7585	-	-	+	-	-	HCVmono-infection	2160000	1b	N/A	female	42	<50	55	164	20.4491	No	237	19	10	51	17	72.9	40.7	32.2	4.6	2	2.6	6294	3.61	62.7	1.75	4.76	3.67	0.08	1.06477	N/A	N/A
7587	-	-	+	-	-	HCVmono-infection	1890000	1b	N/A	male	51	50-59	69	167.5	24.5935	No	186	41	45	73	21	71.1	43.4	27.7	11.2	3.8	7.4	9425	7.63	86.9	0.63	4.29	3.88	0.22	1.67585	N/A	N/A
7590	-	-	+	-	-	HCVmono-infection	71.8	N/A	N/A	female	47	<50	60	155.5	24.8136	Yes	257	25	72	145	209	75.2	44.2	31	4.2	1.6	2.6	9857	5.56	51.3	1.46	4.06	4.36	0.1	0.538814	N/A	N/A
7591	-	-	+	-	-	HCVmono-infection	24200000	1b	N/A	male	44	<50	71	174.5	23.3167	No	178	27	48	157	58	71.9	45.8	26.1	15	5.7	9.3	9820	6.27	65.5	1.12	4.26	20.79	0.15	0.963332	N/A	N/A
7593	-	-	+	-	-	HCVmono-infection	37200	Undetermined	N/A	male	49	<50	75	169	26.2596	Yes	192	84	145	91	145	76.1	42.4	33.7	12.5	4.5	8	8969	6.88	76.4	1.48	4.22	5.21	0.44	1.78029	N/A	N/A
7595	-	-	+	-	-	HCVmono-infection	30600000	1b	N/A	male	59	50-59	75	174	24.7721	Yes	213	32	40	76	111	80.8	46.4	34.4	19.4	6.7	12.7	7097	3.96	61.1	3.22	3.89	6.51	0.15	1.4015	N/A	N/A
7597	+	-	-	-	-	HBV mono-infection	N/A	N/A	0	female	43	<50	74	163	27.852	Yes	217	18	14	48	13	76.3	46.2	30.1	18.6	5	13.6	5632	5.24	65.2	0.81	4.84	3.59	0.08	0.953273	36	N/A
7598	-	-	+	-	-	HCVmono-infection	11400000	Undetermined	N/A	male	48	<50	70	162	26.6728	Yes	209	31	29	65	40	77.6	47.7	29.9	29.7	7.7	22	5212	6.35	74.9	0.71	4.22	3.02	0.15	1.32208	N/A	N/A
7599	-	-	+	-	-	HCVmono-infection	0	N/A	N/A	male	46	<50	78	167	27.968	Yes	221	20	24	66	22	73.4	43.3	30.1	9.3	2.8	6.5	10269	4.83	64.4	1.7	4.58	4.48	0.09	0.849748	N/A	N/A
7602	-	-	+	-	-	HCVmono-infection	1340000	2a	N/A	female	72	≥60	62	152	26.8352	Yes	153	53	72	78	35	76.7	45	31.7	27.7	7.7	20	8132	4.19	45.5	1.99	4.46	6.19	0.35	2.93935	N/A	N/A
7603	-	-	+	-	-	HCVmono-infection	892000	2a	N/A	male	54	50-59	75	157.5	30.2343	No	213	276	336	113	700	76.2	41.7	34.5	10	4.7	5.3	8601	7.48	74	7.6	4.28	4.73	1.3	3.81728	N/A	N/A
7605	-	-	+	-	-	HCVmono-infection	11900000	1b	N/A	female	48	<50	55	150	24.4444	No	250	30	32	48	21	72.9	41.3	31.6	6.7	2.4	4.3	7295	3.82	44.7	0.76	3.56	3.91	0.12	1.01823	N/A	N/A
7606	-	-	+	-	-	HCVmono-infection	15	N/A	N/A	female	51	50-59	80	157.5	32.2499	Yes	332	24	21	52	27	71.9	42.2	29.7	8.5	2.3	6.2	10404	2.93	49.4	7.31	5.33	5.54	0.07	0.804514	N/A	N/A
7608	-	-	+	-	-	HCVmono-infection	883000	2a	N/A	male	63	≥60	60	173.5	19.9321	No	178	24	22	50	16	64.5	39.4	25.1	13.7	4	9.7	5501	3.62	78.9	0.62	3.9	4.28	0.13	1.81101	N/A	N/A
7611	+	+	-	-	-	HBV mono-infection	N/A	N/A	1430	male	49	<50	65	167	23.3067	Yes	97	50	56	75	125	69.3	41.1	28.2	29.1	8.2	20.9	6752	7.73	68.5	0.41	3.57	4.37	0.52	3.37521	7745	N/A
7614	-	-	+	-	-	HCVmono-infection	7010000	1b	N/A	female	54	50-59	56	158	22.4323	No	145	30	35	92	20	66.3	42.8	23.5	12.1	3.9	8.2	10993	4.37	43.6	0.88	4.79	5.98	0.21	1.88848	N/A	N/A
7617	+	-	+	-	-	HBV-HCV co-infection	0	N/A	20	female	57	50-59	52	159	20.5688	No	231	71	59	32	72	85.6	36.7	48.9	9.2	3.6	5.6	6673	6.5	43.8	0.93	3.66	8.73	0.31	2.28084	8916	4.5
7620	-	-	+	-	-	HCVmono-infection	3580000	1b	N/A	male	41	<50	65	172	21.9713	Yes	182	77	149	77	36	77.3	47.7	29.6	15.3	4.5	10.8	10299	3.62	70.2	1.23	4.55	2.89	0.42	1.42105	N/A	N/A
7621	-	-	+	-	-	HCVmono-infection	357000	1b/2a	N/A	male	54	50-59	80	178	25.2493	Yes	223	N/A	N/A	N/A	N/A	N/A	N/A	N/A	N/A	N/A	N/A	N/A	N/A	N/A	N/A	N/A	N/A	0	N/A	N/A	N/A
7624	-	-	+	-	-	HCVmono-infection	884000	1b	N/A	female	42	<50	56	160	21.875	No	191	43	72	96	36	71.3	45.6	25.7	9.3	2.6	6.7	11453	6.62	52.4	1.67	7.23	3.67	0.23	1.11434	N/A	N/A
7625	+	-	-	-	-	HBV mono-infection	N/A	N/A	815	female	50	50-59	40	153	17.0874	No	205	18	9	111	19	65.7	42.6	23.1	6.9	1.9	5	13369	4.82	50.2	1.71	5.6	4.48	0.09	1.46341	8681	N/A
7626	+	-	-	-	-	HBV mono-infection	N/A	N/A	658	male	45	<50	70	173	23.3887	No	164	33	42	83	27	72.4	45.7	26.7	23	4.8	18.2	10015	6.35	70.2	1.72	4.75	3.08	0.2	1.3972	6421	N/A
7627	-	-	+	-	-	HCVmono-infection	1990000	2a	N/A	male	55	50-59	60	173	20.0474	No	251	23	14	55	23	75.6	44.9	30.7	16.6	4.2	12.4	8544	4.84	53.4	1.25	5.37	4.55	0.09	1.34695	N/A	17487.9
7629	-	-	+	-	-	HCVmono-infection	15600000	2a	N/A	male	54	50-59	66	173	22.0522	Yes	211	97	121	76	345	76.5	45.5	31	8.7	3.3	5.4	10046	5.47	87.4	7.04	3.69	6.98	0.46	2.25679	N/A	N/A
7630	-	-	+	-	-	HCVmono-infection	28500000	1b	N/A	male	50	50-59	72	171	24.623	Yes	128	44	47	96	130	84.2	49.3	34.9	20.7	5.9	14.8	11015	5.14	58.8	1.28	4.71	3.45	0.34	2.50705	N/A	N/A
7632	-	-	+	-	-	HCVmono-infection	4970000	Undetermined	N/A	female	55	50-59	78	157	31.6443	Yes	198	36	37	87	21	74.4	41.5	32.9	12.7	4.4	8.3	7387	4.6	59.4	1.4	4.77	4.84	0.18	1.64399	N/A	N/A
7633	-	-	+	-	-	HCVmono-infection	456000	2a	N/A	male	54	50-59	55	165	20.202	Yes	189	52	81	61	31	74.7	40.7	34	10	3.5	6.5	6493	7.6	67	2.11	4.74	3.2	0.28	1.65079	N/A	N/A
7634	-	-	+	-	-	HCVmono-infection	33.8	N/A	N/A	male	53	50-59	72	160.5	27.95	No	230	22	13	56	25	74.9	46.7	28.2	20.5	5.3	15.2	7731	4.75	82.8	1.45	3.48	3.79	0.1	1.40604	N/A	N/A
7635	-	-	+	-	-	HCVmono-infection	17	N/A	N/A	female	54	50-59	48	158	19.2277	No	219	16	13	78	60	65.4	41.7	23.7	5.9	2.3	3.6	10342	9.32	47.5	0.58	4.06	3.39	0.07	1.0942	N/A	N/A
7636	-	-	+	-	-	HCVmono-infection	84300	N/A	N/A	female	56	50-59	52	157	21.0962	No	155	57	68	83	14	76.1	42	34.1	12.5	4	8.5	6663	6.23	59	0.69	4.11	3.84	0.37	2.49733	N/A	N/A
7638	-	-	+	-	-	HCVmono-infection	20600	N/A	N/A	female	50	50-59	40	153.5	16.9763	No	105	136	54	104	77	76.9	43.9	33	20.1	7	13.1	5397	7.64	61	1.11	3.66	3.72	1.3	8.81298	N/A	N/A
7639	+	-	-	-	-	HBV mono-infection	N/A	N/A	5320	female	50	50-59	50	155	20.8117	No	215	24	21	53	17	71.4	41.6	29.8	6.4	2.1	4.3	6999	6.45	66.5	2.87	5.21	5.26	0.11	1.21796	4391	N/A
7640	-	-	+	-	-	HCVmono-infection	574000	1b	N/A	female	44	<50	56	166	20.3223	No	245	36	29	67	26	76.8	46.4	30.4	17.3	5.1	12.2	8655	6.85	61.7	0.5	5.31	3.53	0.15	1.20058	N/A	N/A
7642	-	-	+	-	-	HCVmono-infection	6050	N/A	N/A	male	72	≥60	55	157	22.3133	Yes	161	27	23	79	72	82.9	40.8	42.1	7.7	2.9	4.8	6957	7.55	64.7	0.62	4.27	2.91	0.17	2.51771	N/A	N/A
7643	+	-	+	-	-	HBV-HCV co-infection	0	N/A	178	male	58	50-59	57	166	20.6852	Yes	238	22	12	94	17	70.5	42.8	27.7	7.4	2.6	4.8	5239	6.18	67.4	2.54	3.92	2.81	0.09	1.54769	9151	2.09
7644	-	-	+	-	-	HCVmono-infection	0	N/A	N/A	female	53	50-59	60	158	24.0346	No	243	30	31	94	46	79.1	47.2	31.9	14.4	3.6	10.8	11422	6.75	52.1	1.73	6.56	4.74	0.12	1.1752	N/A	N/A
7645	+	-	+	-	-	HBV-HCV co-infection	0	N/A	161	female	55	50-59	74	161	28.5483	No	91	84	104	129	59	75.7	38.6	37.1	26.7	7.5	19.2	4499	4.92	54.1	2.03	5.14	3.85	0.92	4.97833	7412	4
7646	-	-	+	-	-	HCVmono-infection	5230000	1b	N/A	male	56	50-59	74	163	27.852	Yes	105	71	24	75	121	69.1	35.3	33.8	19.7	7	12.7	5233	7.45	78	1.77	3.42	11.45	0.68	7.7295	N/A	N/A
7647	-	-	+	-	-	HCVmono-infection	0	N/A	N/A	female	55	50-59	66	146	30.9627	No	199	20	38	92	40	77.8	45.8	32	7.4	2.5	4.9	11085	4.9	59.2	2.73	5.86	5.1	0.1	0.896701	N/A	N/A
7648	+	-	-	-	-	HBV mono-infection	N/A	N/A	47.3	male	42	<50	75	175	24.4898	No	244	20	13	58	16	71.6	42.5	29.1	16.1	4.2	11.9	7621	4.85	71.2	0.94	3.91	3.33	0.08	0.954812	1668	N/A
7649	+	-	-	-	-	HBV mono-infection	N/A	N/A	1070	female	49	<50	80	162	30.4832	No	160	53	39	102	52	76.9	39.7	37.2	22.7	7.6	15.1	7935	3.47	42	1.42	4.82	3.88	0.33	2.59908	5429	N/A
7650	-	-	+	-	-	HCVmono-infection	140000	1b	N/A	male	40	<50	75	166	27.2173	Yes	186	93	165	86	266	84.6	47.9	36.7	15.3	5.5	9.8	12489	3.76	67.4	3.36	5.54	3.47	0.5	1.557	N/A	N/A
7651	-	-	+	-	-	HCVmono-infection	8400000	Undetermined	N/A	male	51	50-59	65	173	21.7181	Yes	216	41	39	59	26	76.8	43.1	33.7	30.3	8.1	22.2	8046	6.13	66.8	0.79	4.57	2.83	0.19	1.55013	N/A	N/A
7652	-	-	+	-	-	HCVmono-infection	428000	Undetermined	N/A	male	60	≥60	61	173	20.3816	Yes	168	102	52	67	69	74.5	36	38.5	16.5	5.5	11	4036	9.36	84	0.89	4.55	3.55	0.61	5.05173	N/A	N/A
7653	+	-	+	-	-	HBV-HCV co-infection	458	N/A	20	female	47	<50	72	168	25.5102	No	236	18	19	69	27	73.5	43.4	30.1	10.6	3.2	7.4	8499	4.4	57.4	3.5	5.43	3.63	0.08	0.822397	1.04	2.28
7654	-	-	+	-	-	HCVmono-infection	0	N/A	N/A	female	54	50-59	49	155	20.3954	Yes	198	25	22	77	78	70.9	44.5	26.4	6.9	2.8	4.1	8951	6.83	70.2	2.29	5.28	3.34	0.13	1.45364	N/A	N/A
7657	-	-	+	-	-	HCVmono-infection	976000	1b	N/A	male	64	≥60	64	166	23.2254	No	136	71	113	56	50	79.5	48.4	31.1	10.6	3.5	7.1	10670	6.13	81.5	1.75	4.72	4.31	0.52	3.14311	N/A	N/A
7658	-	-	+	-	-	HCVmono-infection	6180000	1b	N/A	male	54	50-59	52	163	19.5717	No	256	124	135	67	74	78	47.6	30.4	5.4	2.6	2.8	9522	6.24	69.7	4.84	4.39	3.83	0.48	2.25117	N/A	2180.45
7659	-	-	+	-	-	HCVmono-infection	18600000	2a	N/A	male	62	≥60	63	169	22.0581	Yes	228	38	41	42	50	69.6	42.6	27	29.8	8	21.8	8773	5.24	52.5	1.04	5.48	5.11	0.17	1.6138	N/A	N/A
7661	+	-	-	-	-	HBV mono-infection	N/A	N/A	792	female	41	<50	49	154	20.6612	No	221	22	23	71	12	75.2	43.3	31.9	10.6	3.9	6.7	9393	3.22	63.6	0.86	3.05	4.14	0.1	0.851041	8964	N/A
7662	+	-	+	-	-	HBV-HCV co-infection	5190	N/A	59.8	male	43	<50	59	164	21.9363	No	249	40	68	83	294	81.2	43.4	37.8	12.5	4.4	8.1	6378	5.85	65	0.81	3.96	3.86	0.16	0.837673	10108	103.89
7663	-	-	+	-	-	HCVmono-infection	800000	Undetermined	N/A	male	43	<50	63	172	21.2953	No	40	62	45	79	23	74.9	38.4	36.5	44.1	11.6	32.5	3514	5.17	58.4	0.54	3.48	3.42	1.55	9.9356	N/A	1238.39
7664	-	-	+	-	-	HCVmono-infection	6250000	2a	N/A	male	60	≥60	66	168	23.3844	No	174	19	17	50	26	71	42.3	28.7	11.7	3.6	8.1	7212	4.07	88.8	0.88	4.1	4.37	0.11	1.58903	N/A	N/A
7665	-	-	+	-	-	HCVmono-infection	918000	1b	N/A	male	37	<50	59	155	24.5578	Yes	143	26	31	84	28	68.3	44.7	23.6	19.7	5.5	14.2	9792	5.2	66.5	0.7	4.32	3.82	0.18	1.20825	N/A	N/A
7666	-	-	+	-	-	HCVmono-infection	15500000	1b	N/A	female	44	<50	56	156	23.0112	No	186	24	24	45	34	76.9	45.9	31	11.5	3.4	8.1	9591	4.77	57.4	0.82	4.64	6.4	0.13	1.1589	N/A	5037.97
7669	-	-	+	-	-	HCVmono-infection	121	N/A	N/A	female	59	50-59	62	161	23.9188	No	218	23	25	116	47	74.1	44.7	29.4	7.5	2.5	5	14117	5.52	45.8	3.55	4.87	3.81	0.11	1.24495	N/A	N/A
7671	-	-	+	-	-	HCVmono-infection	119	N/A	N/A	male	49	<50	76	178	23.9869	Yes	270	23	34	71	44	73.5	47	26.5	18.8	5.2	13.6	10255	3.35	67.3	1.44	4.06	3.74	0.09	0.715848	N/A	N/A
7676	-	-	+	-	-	HCVmono-infection	5180000	2a	N/A	female	68	≥60	57	158	22.8329	Yes	167	21	15	73	13	73.3	43.4	29.9	5.9	2.6	3.3	7207	6.98	73.9	1.15	4.46	3.72	0.13	2.20783	N/A	N/A
7677	-	-	+	-	-	HCVmono-infection	18600000	2a	N/A	female	75	≥60	52	148	23.74	No	195	35	22	143	23	79.4	44.7	34.7	12.1	3.8	8.3	9613	3.78	43.5	1.35	4.86	4.3	0.18	2.87001	N/A	N/A
7678	+	-	-	-	-	HBV mono-infection	N/A	N/A	2290	female	53	50-59	52	156	21.3675	No	211	22	17	87	18	79.6	48.6	31	34	6.8	27.2	7885	4.88	43.7	2.18	4.9	4.05	0.1	1.34027	5924	N/A
7680	-	-	+	-	-	HCVmono-infection	0	N/A	N/A	female	46	<50	51	159	20.1733	No	298	20	11	59	24	77.5	43.4	34.1	8.9	3.2	5.7	9330	4.65	66	0.93	4.91	3.57	0.07	0.93084	N/A	N/A
7683	-	-	+	-	-	HCVmono-infection	1190000	1b	N/A	female	24	<50	52	162	19.8141	No	234	28	29	54	22	76.8	44.9	31.9	7.2	2.5	4.7	10494	3.73	46	1.42	4.21	4.16	0.12	0.533279	N/A	N/A
7684	-	-	+	-	-	HCVmono-infection	4450000	Undetermined	N/A	female	56	50-59	47	162	17.9089	No	133	58	76	49	16	71.5	40.7	30.8	18.3	6.6	11.7	7500	5.59	53.4	0.46	3.74	3.49	0.44	2.80129	N/A	N/A
7686	-	-	+	-	-	HCVmono-infection	8280000	2a	N/A	male	49	<50	78	176	25.1808	Yes	226	25	26	58	30	76	43.8	32.2	19	4.7	14.3	9313	5.53	85.5	1.64	4.81	4.1	0.11	1.06302	N/A	3919.52
7694	-	-	+	-	-	HCVmono-infection	609	N/A	N/A	male	59	50-59	60	165	22.0386	Yes	246	37	27	79	92	73.8	41.2	32.6	9.1	3.4	5.7	8060	6.72	77	1.1	3.59	3.67	0.15	1.7078	N/A	N/A
7695	-	-	+	-	-	HCVmono-infection	285000	1b	N/A	male	53	50-59	98	180	30.2469	Yes	173	61	111	71	188	81.9	46.2	35.7	21.3	6.6	14.7	11317	8.04	71	1.01	3.7	3.84	0.35	1.77377	N/A	N/A
7697	-	-	+	-	-	HCVmono-infection	13100000	2a	N/A	male	50	50-59	88	166	31.935	No	193	58	92	78	144	81.8	44.4	37.4	9.4	3.3	6.1	11397	6.65	69.4	2.28	5.97	5.2	0.3	1.56656	N/A	N/A
7699	+	-	+	-	-	HBV-HCV co-infection	0	N/A	0	male	45	<50	90	170	31.1419	No	217	28	53	54	323	75.3	43.8	31.5	11.3	3.6	7.7	13212	3.96	56.7	7.15	5	4.87	0.13	0.797577	18.81	2.2
7706	+	-	+	-	-	HBV-HCV co-infection	0	N/A	1440	female	57	50-59	47	162	17.9089	Yes	300	25	16	59	28	78.3	44.3	34	18.9	4.8	14.1	6381	6.01	57.8	1.85	4.49	3.88	0.08	1.1875	316.4	1.75
7708	-	-	+	-	-	HCVmono-infection	23500000	1b	N/A	female	66	≥60	61	154	25.721	No	98	29	36	87	33	73.4	42	31.4	22.3	6.5	15.8	5871	5.23	52.7	0.68	4.46	3.95	0.3	3.2551	N/A	N/A
7709	-	-	+	-	-	HCVmono-infection	3600	N/A	N/A	male	36	<50	80	169	28.0102	Yes	187	26	27	74	48	94.3	54.3	40	10.3	3.2	7.1	13861	3.49	70.9	4.08	5.2	2.85	0.14	0.96328	N/A	N/A
7710	-	-	+	-	-	HCVmono-infection	8860000	1b/2a	N/A	female	55	50-59	43	140	21.9388	No	263	39	45	75	48	72.5	42.5	30	16.7	4.8	11.9	6593	4.3	53.7	0.94	4.6	4.75	0.15	1.21581	N/A	N/A
7711	-	-	+	-	-	HCVmono-infection	5100000	1b	N/A	male	50	50-59	75	170	25.9516	Yes	174	27	35	89	73	75.4	42.7	32.7	15.5	4	11.5	8597	5.44	64.5	1.83	4.9	4.3	0.16	1.31145	N/A	N/A
7717	+	-	-	-	-	HBV mono-infection	N/A	N/A	1220	male	36	<50	84	170	29.0657	No	259	22	23	56	22	78.1	46.1	32	14.3	4	10.3	9466	6.78	86	2.62	3.68	4.28	0.08	0.637619	1701	N/A
7720	-	-	+	-	-	HCVmono-infection	16800000	1b	N/A	male	65	≥60	56	172.5	18.8196	No	137	25	23	141	153	83	48.5	34.5	17	5.9	11.1	6177	4.77	67.7	1.1	4.15	9.33	0.18	2.47325	N/A	N/A
7721	-	-	+	-	-	HCVmono-infection	2630000	2a	N/A	female	55	50-59	55	160	21.4844	No	181	19	16	75	18	76	47.7	28.3	12.8	4.1	8.7	11421	4.7	55.5	0.96	5.9	4.11	0.1	1.44337	N/A	N/A
7723	+	+	-	-	-	HBV mono-infection	N/A	N/A	2930000	female	44	<50	48	161	18.5178	No	265	32	27	61	24	80.1	45.1	35	10.1	3.2	6.9	7161	4.88	57	1.4	4.3	4.3	0.12	1.02253	5233	N/A
7724	-	-	+	-	-	HCVmono-infection	69000000	1b	N/A	male	52	50-59	105	178	33.1398	Yes	135	43	72	96	176	71	42.1	28.9	14	4.6	9.4	9921	7	96.2	2.37	4.8	4.39	0.32	1.95196	N/A	N/A
7725	-	-	+	-	-	HCVmono-infection	1460000	Undetermined	N/A	male	47	<50	73	172	24.6755	Yes	164	60	87	70	46	78	40.9	37.1	14.4	4.5	9.9	7074	5.69	90.3	1.15	3.89	4.56	0.37	1.84351	N/A	N/A
7727	-	-	+	-	-	HCVmono-infection	384000	2a	N/A	male	44	<50	71	171	24.281	No	211	84	135	86	261	89.9	46.2	43.7	11.4	4.5	6.9	10470	4.84	61.1	2.35	3.63	3.95	0.4	1.50759	N/A	N/A
7728	-	-	+	-	-	HCVmono-infection	15	N/A	N/A	female	51	50-59	56	159	22.151	No	291	20	5	62	12	69.6	43.1	26.5	10.7	2.8	7.9	8379	5.44	56.6	1.23	6.25	4.16	0.07	1.56755	N/A	N/A
7729	-	-	+	-	-	HCVmono-infection	4460000	Undetermined	N/A	male	56	50-59	104	175.5	33.766	No	98	228	185	90	251	76.2	36.5	39.7	28.5	8.9	19.6	7020	5.4	81.7	12.41	4.97	6.41	2.33	9.5788	N/A	N/A
7732	-	-	+	-	-	HCVmono-infection	287	N/A	N/A	male	60	≥60	70	158	28.0404	Yes	53	37	26	99	44	65.5	36.5	29	11	4.5	6.5	4454	9.51	57.7	0.99	3.74	4.61	0.7	8.21468	N/A	N/A
7733	-	-	+	-	-	HCVmono-infection	0	N/A	N/A	male	51	50-59	50	170	17.301	Yes	162	21	17	101	125	75.8	41.5	34.3	14	5.8	8.2	7257	5.05	62.6	0.55	3.9	3.98	0.13	1.60343	N/A	N/A
7734	+	+	+	-	-	HBV-HCV co-infection	0	N/A	7370000	male	45	<50	73	171	24.9649	No	84	37	38	73	43	72.7	45.3	27.4	15.2	4.3	10.9	7172	8.05	67.4	0.95	5.26	4.09	0.44	3.21546	9189	1.82
7735	-	-	+	-	-	HCVmono-infection	15	N/A	N/A	male	57	50-59	64	164	23.7954	Yes	183	25	15	59	256	66.1	40.6	25.5	11.4	4	7.4	5218	3.47	63.7	1.77	4.85	5.22	0.14	2.01057	N/A	N/A
7736	+	+	-	-	-	HBV mono-infection	N/A	N/A	170000000	female	45	<50	53	159	20.9644	Yes	243	27	20	53	11	75	40.5	34.5	5.5	1.9	3.6	8707	4.77	67.1	1.16	4.67	5.03	0.11	1.11803	2450	N/A
7737	-	-	+	-	-	HCVmono-infection	15.4	N/A	N/A	female	58	50-59	42	154.5	17.5951	No	123	17	8	52	15	67.7	42.6	25.1	11.6	3.3	8.3	5684	5.31	58	0.82	3.97	4.17	0.14	2.83418	N/A	N/A
7739	-	-	+	-	-	HCVmono-infection	2550	N/A	N/A	female	56	50-59	61	155.5	25.2272	No	146	34	27	46	18	81.2	42.4	38.8	15.5	4.3	11.2	7779	5.01	57	1.2	4.16	4.01	0.23	2.50976	N/A	N/A
7740	-	-	+	-	-	HCVmono-infection	0	N/A	N/A	female	53	50-59	51	155	21.2279	No	224	21	14	91	31	67.1	40.4	26.7	5.8	2.1	3.7	7451	4.59	69.2	1.01	4.72	4.98	0.09	1.32795	N/A	N/A
7741	-	-	+	-	-	HCVmono-infection	5420000	1b	N/A	female	62	≥60	49	159	19.3821	No	54	138	111	199	44	81.2	30.3	50.9	27.9	12.5	15.4	2544	7.7	52.7	1.33	4.04	3.86	2.56	15.0389	N/A	N/A
7742	-	-	+	-	-	HCVmono-infection	275	N/A	N/A	female	55	50-59	70	155	29.1363	No	248	25	16	79	42	79.1	47.5	31.6	10.2	2.6	7.6	12397	5.16	59.8	2.25	6.72	3.97	0.1	1.38609	N/A	N/A
7743	-	-	+	-	-	HCVmono-infection	103000	Undetermined	N/A	female	61	≥60	46	164	17.1029	No	218	73	51	53	100	85.4	37.1	48.3	7.2	3	4.2	8460	5.32	57.4	1.05	3.38	3.56	0.33	2.8603	N/A	N/A
7745	-	-	+	-	-	HCVmono-infection	28400	N/A	N/A	female	74	≥60	37	149	16.6659	No	153	44	66	157	146	72.4	38.3	34.1	18.2	6.2	12	5026	6.14	42.5	1.66	5.76	20.23	0.29	2.61952	N/A	N/A
7747	-	-	+	-	-	HCVmono-infection	169000	Undetermined	N/A	female	51	50-59	67	166	24.3141	No	177	43	42	56	28	77.7	43.1	34.6	10.8	3.1	7.7	8677	5.47	64.9	1.16	4.94	3.61	0.24	1.91179	N/A	N/A
7748	-	-	+	-	-	HCVmono-infection	8420000	2a	N/A	female	61	≥60	62	158.5	24.6793	No	177	22	16	83	24	73.9	45.8	28.1	15.5	3.8	11.7	8873	6.76	51.9	0.79	6.08	3.95	0.12	1.89548	N/A	N/A
7749	+	-	+	-	-	HBV-HCV co-infection	15	N/A	217	male	61	≥60	75	168	26.5731	Yes	135	87	146	103	44	81.6	42.7	38.9	20.2	5.2	15	8654	7.83	91.6	0.86	5	2.9	0.64	3.25341	10152	4.23
7750	-	-	+	-	-	HCVmono-infection	8040000	1b	N/A	female	58	50-59	64	165	23.5078	No	147	38	44	94	169	74.6	39.7	34.9	7	2.7	4.3	7250	6.66	52.9	2.98	4.85	7.68	0.26	2.26031	N/A	N/A
7753	-	-	+	-	-	HCVmono-infection	0	N/A	N/A	male	39	<50	83	172	28.0557	Yes	203	32	30	48	69	81.5	50.2	31.3	11.5	2.9	8.6	13678	4.49	83	1.26	6.32	3.76	0.16	1.12243	N/A	N/A
7754	-	-	+	-	-	HCVmono-infection	5920000	1b	N/A	female	58	50-59	45	150	20	No	171	31	42	57	46	74.3	42	32.3	6.3	2.4	3.9	9334	4.96	52.6	1.04	3.25	3.48	0.18	1.62244	N/A	N/A
7755	-	-	+	-	-	HCVmono-infection	5650000	2a	N/A	female	64	≥60	43	156	17.6693	No	239	32	32	57	82	71.8	41.9	29.9	7.4	2.5	4.9	10340	5.07	53.8	1.05	4	3.36	0.13	1.51481	N/A	N/A
7756	-	-	+	-	-	HCVmono-infection	0	N/A	N/A	male	64	≥60	53	167	19.0039	No	171	33	25	84	21	71.8	47.7	24.1	18.3	5.6	12.7	9059	4.6	64.1	0.81	3.18	3.91	0.19	2.47018	N/A	N/A
7757	-	-	+	-	-	HCVmono-infection	418000	2a	N/A	male	61	≥60	65	165.5	23.7311	No	68	35	34	86	33	79.8	40.8	39	24	5.9	18.1	5161	4.27	69.8	1.06	4.28	4.06	0.51	5.38455	N/A	N/A
7759	-	-	+	-	-	HCVmono-infection	27100	Undetermined	N/A	male	51	50-59	50	153	21.3593	Yes	134	92	94	65	143	73.4	40.3	33.1	13.4	4.1	9.3	8642	5.8	71.7	1.84	4.16	2.91	0.69	3.61151	N/A	N/A
7760	-	-	+	-	-	HCVmono-infection	8360	N/A	N/A	male	58	50-59	63	163	23.7118	Yes	238	48	53	83	19	75.9	46.1	29.8	13.9	4.1	9.8	8917	4.98	74	0.79	3.38	6.9	0.2	1.60677	N/A	N/A
7761	-	-	+	-	-	HCVmono-infection	1820000	1b	N/A	male	35	<50	60	167	21.5139	Yes	220	77	102	53	64	73.7	45.3	28.4	9.3	3	6.3	11154	4.63	80.2	1.59	5.38	3.02	0.35	1.21293	N/A	N/A
7762	-	-	+	-	-	HCVmono-infection	4530000	1b	N/A	male	51	50-59	61	172	20.6193	No	164	34	38	93	22	70.2	39.7	30.5	10.5	3	7.5	6872	7.58	66	1.25	4.64	4.48	0.21	1.71519	N/A	N/A
7764	-	-	+	-	-	HCVmono-infection	6580000	1b	N/A	female	52	50-59	51	154	21.5045	No	351	27	18	68	29	80	44.5	35.5	7.2	2.7	4.5	9275	4.8	53.4	0.92	3.97	4.46	0.08	0.942809	N/A	N/A
7765	-	-	+	-	-	HCVmono-infection	159000	2a	N/A	male	52	50-59	62	163	23.3355	No	127	45	49	47	49	73.1	45.4	27.7	14.1	3.3	10.8	7556	6.12	83.1	0.81	4.48	3.43	0.35	2.63217	N/A	N/A
7767	+	-	+	-	-	HBV-HCV co-infection	0	N/A	33.3	male	67	≥60	67	168	23.7387	Yes	64	38	27	89	98	70.5	45.7	24.8	27.2	8	19.2	7141	7.77	91.6	0.64	5.22	3.58	0.59	7.65591	1.05	1.92
7769	+	-	-	-	-	HBV mono-infection	N/A	N/A	256	female	47	<50	57	160	22.2656	Yes	197	26	6	58	14	79.8	46.6	33.2	12.6	3.5	9.1	8444	3.04	61.1	1.2	4.52	2.77	0.13	2.53238	2911	N/A
7770	-	-	+	-	-	HCVmono-infection	0	N/A	N/A	female	49	<50	48	154	20.2395	No	228	25	13	75	14	71.5	44.4	27.1	10.8	3	7.8	7703	4.53	63.2	1.1	4.32	2.8	0.11	1.49015	N/A	N/A
7772	-	-	+	-	-	HCVmono-infection	9390000	1b	N/A	female	66	≥60	77	162	29.34	No	76	103	86	146	53	82.8	37.5	45.3	39.6	14.8	24.8	4046	4.81	58.3	1.09	3.4	3.31	1.36	9.64536	N/A	N/A
7773	-	-	+	-	-	HCVmono-infection	1560000	2a	N/A	male	40	<50	71	167	25.4581	Yes	170	65	102	115	91	75.5	42.5	33	18	4.4	13.6	7197	4.63	70.1	5	3.99	4.81	0.38	1.51434	N/A	N/A
7774	-	-	+	-	-	HCVmono-infection	246	N/A	N/A	female	57	50-59	54	155	22.4766	Yes	251	25	17	57	34	82.7	49.8	32.9	7.5	2.1	5.4	12498	5.63	74	2.95	6.15	8.47	0.1	1.37695	N/A	3.89
7776	-	-	+	-	-	HCVmono-infection	288	N/A	N/A	male	57	50-59	77	166	27.9431	No	219	22	11	69	24	69.6	42.4	27.2	16.7	4.4	12.3	8126	4.94	79.7	1.36	3.38	4.41	0.1	1.72646	N/A	N/A
7777	+	-	+	-	-	HBV-HCV co-infection	15	N/A	20	female	43	<50	70	151	30.7004	No	244	31	39	61	19	76	43.8	32.2	7.4	2.3	5.1	8752	6.71	73.8	4.11	4.48	5.73	0.13	0.874798	4767	2.9
7778	+	-	-	-	-	HBV mono-infection	N/A	N/A	1880	male	46	<50	85	170	29.4118	No	167	27	24	55	17	76.8	46.5	30.3	17.9	4.9	13	10141	6.88	97.1	0.73	3.15	4.02	0.16	1.5181	6052	N/A
7779	-	-	+	-	-	HCVmono-infection	2860000	2a	N/A	female	57	50-59	56	172	18.9292	No	278	32	27	92	19	75.5	44.2	31.3	4.8	1.8	3	7534	4.77	69.6	2.49	4.15	3.48	0.12	1.26269	N/A	N/A
7780	-	-	+	-	-	HCVmono-infection	15	N/A	N/A	female	42	<50	70	164.5	25.8682	No	290	25	30	68	45	75.7	49.1	26.6	13.5	3.4	10.1	9697	5.56	49.3	1.73	4.63	3.97	0.09	0.661044	N/A	2.39
7781	-	-	+	-	-	HCVmono-infection	66100	N/A	N/A	female	56	50-59	65	161	25.0762	Yes	153	27	25	71	17	79	46.1	32.9	7.3	2.6	4.7	8924	6.59	60.4	1.74	5.5	4.85	0.18	1.97647	N/A	N/A
7782	-	-	+	-	-	HCVmono-infection	0	N/A	N/A	female	40	<50	49	151	21.4903	No	278	22	6	62	13	73.3	42.5	30.8	7.5	2.5	5	8022	5.12	47.3	1.74	4.13	4.29	0.08	1.2923	N/A	N/A
7783	-	-	+	-	-	HCVmono-infection	2710000	1b	N/A	male	56	50-59	70	174	23.1206	Yes	191	212	256	56	448	76	43.4	32.6	16.6	7.9	8.7	8009	7.8	58	0.54	3.88	4.12	1.11	3.88482	N/A	N/A
7785	-	-	+	-	-	HCVmono-infection	2910000	1b	N/A	male	46	<50	65	163	24.4646	No	212	38	33	64	22	71.1	41.3	29.8	28.3	7.8	20.5	9023	9.6	84.7	0.54	3.46	5.8	0.18	1.43532	N/A	N/A
7786	-	-	+	-	-	HCVmono-infection	1040000	1b	N/A	male	50	50-59	58	173	19.3792	Yes	190	33	15	56	40	68.1	40.6	27.5	10.6	3	7.6	7650	6.53	55.9	0.8	4.71	3.89	0.17	2.24225	N/A	N/A
7787	-	-	+	-	-	HCVmono-infection	197000	2a	N/A	male	60	≥60	50	170	17.301	No	172	54	94	67	104	75.2	45.1	30.1	8.2	2.8	5.4	8620	5.8	65.3	0.66	3.67	4.12	0.31	1.94291	N/A	N/A
7788	+	+	-	-	-	HBV mono-infection	N/A	N/A	170000000	male	40	<50	72	165.5	26.2867	No	106	56	56	94	51	73	41.2	31.8	16.1	4.9	11.2	6837	6.24	72.5	0.65	3.65	3.22	0.53	2.82389	2971	N/A
7789	-	-	+	-	-	HCVmono-infection	65600	N/A	N/A	male	62	≥60	49	159	19.3821	No	215	46	60	117	36	74.9	42.5	32.4	8.6	3	5.6	7234	6.47	67.4	2.22	3.02	8.44	0.21	1.71252	N/A	N/A
7790	-	-	+	-	-	HCVmono-infection	2960000	Undetermined	N/A	female	57	50-59	58	149	26.1249	No	147	48	61	75	68	85.4	45.4	40	9.6	2.8	6.8	9782	5.03	57.4	3.1	5.99	3.2	0.33	2.38305	N/A	N/A
7791	+	-	-	-	-	HBV mono-infection	N/A	N/A	4460	female	59	50-59	50	150	22.2222	No	279	21	16	52	17	71.4	41.3	30.1	23.3	6.1	17.2	6970	8.12	58.5	0.86	4.91	3.52	0.08	1.11022	1770	N/A
7795	-	-	+	-	-	HCVmono-infection	0	N/A	N/A	female	62	≥60	44	158	17.6254	No	239	26	13	94	27	72.3	42.6	29.7	8.1	2.7	5.4	10307	7.19	60.5	1.02	5.24	2.96	0.11	1.87066	N/A	N/A
7796	+	-	+	-	-	HBV-HCV co-infection	2320	N/A	67.2	female	64	≥60	51	160	19.9219	No	151	44	33	89	25	76.1	42	34.1	10.9	4.8	6.1	6348	5	53.1	0.89	3.21	4.73	0.29	3.24638	1.46	6.81
7798	-	-	+	-	-	HCVmono-infection	3060000	2a	N/A	male	60	≥60	45	168	15.9439	Yes	108	27	12	106	12	73.3	47.1	26.2	32.9	7.6	25.3	6580	5.66	70.8	0.88	4.06	4.42	0.25	4.33013	N/A	N/A
7799	-	-	+	-	-	HCVmono-infection	9760000	1b/2a	N/A	male	44	<50	88	171	30.0947	Yes	127	39	45	55	188	77.4	46.3	31.1	14.2	4.3	9.9	7541	5.01	96.3	1.38	4.77	3.67	0.31	2.01422	N/A	N/A
7800	-	-	+	-	-	HCVmono-infection	804	N/A	N/A	female	61	≥60	55	158	22.0317	No	201	24	19	63	23	74.1	45.7	28.4	5.2	1.8	3.4	11771	7.74	76.5	4.73	6.42	6	0.12	1.67097	N/A	2.11
7801	-	-	+	-	-	HCVmono-infection	15	N/A	N/A	male	56	50-59	76	176	24.5351	No	162	23	25	73	32	74.6	48.9	25.7	17.7	5.1	12.6	9350	4.12	67.7	0.65	4.27	2.58	0.14	1.59012	N/A	N/A
7802	-	-	+	-	-	HCVmono-infection	11000000	2a	N/A	male	55	50-59	50	163	18.8189	No	203	40	28	84	21	69.7	44	25.7	16.7	5.2	11.5	4003	9.02	79.6	0.9	3.55	3.16	0.2	2.04808	N/A	N/A
7803	-	-	+	-	-	HCVmono-infection	16100	N/A	N/A	male	59	50-59	58	169	20.3074	Yes	140	19	9	65	18	85	49.6	35.4	17.7	5.4	12.3	4605	7.43	99	0.75	3.74	3.82	0.14	2.66905	N/A	N/A
7805	+	-	-	-	-	HBV mono-infection	N/A	N/A	193	male	49	<50	68	172	22.9854	No	120	77	98	114	76	85.5	41.3	44.2	16.2	4.8	11.4	6058	3.58	56.7	1.35	4.49	3.81	0.64	3.17609	2492	N/A
7806	-	-	+	-	-	HCVmono-infection	805000	2a	N/A	male	51	50-59	56	173	18.7109	Yes	99	56	78	88	151	76.9	47.9	29	18.1	6.4	11.7	7429	5.67	64.4	0.64	3.73	3.75	0.57	3.26645	N/A	N/A
7811	-	-	+	-	-	HCVmono-infection	9110000	1b	N/A	female	55	50-59	80	165	29.3848	No	201	44	57	80	16	72.5	42	30.5	14.1	3.9	10.2	8071	5.94	48.3	0.97	4.18	4.82	0.22	1.59471	N/A	N/A
7812	-	-	+	-	-	HCVmono-infection	1080000	1b	N/A	male	54	50-59	71	172	23.9995	Yes	179	28	36	41	19	70.8	42.7	28.1	31.7	6.7	25	9567	5.45	59.2	0.87	4.44	4.71	0.16	1.40782	N/A	N/A
7814	-	-	+	-	-	HCVmono-infection	0	N/A	N/A	male	52	50-59	75	160	29.2969	Yes	163	26	20	94	26	70.6	44.7	25.9	21.8	5.8	16	7852	4.04	61	1.2	3.53	3.57	0.16	1.8547	N/A	N/A
7817	-	-	+	-	-	HCVmono-infection	463	N/A	N/A	female	34	<50	50	156	20.5457	No	239	17	12	84	15	69.9	45.9	24	7.2	2.3	4.9	7440	4.23	68.3	0.99	4.16	3.64	0.07	0.698135	N/A	1.52
7819	-	-	+	-	-	HCVmono-infection	86.6	N/A	N/A	male	49	<50	80	163	30.1103	Yes	193	30	55	65	34	74.9	46.7	28.2	14.8	4.1	10.7	10824	8	66.4	0.6	5.31	4.17	0.16	1.02702	N/A	N/A
7820	-	-	+	-	-	HCVmono-infection	587000	1b	N/A	female	49	<50	64	155	26.6389	Yes	217	31	38	74	66	75.4	46.6	28.8	14.2	5.1	9.1	11312	4.21	49.2	0.49	4.31	5	0.14	1.13555	N/A	512.15
7821	-	-	+	-	-	HCVmono-infection	8960000	1b	N/A	female	52	50-59	54	160	21.0938	No	135	26	22	97	17	76.8	46.6	30.2	15.3	3.9	11.4	10260	3.5	63.3	1.69	5.9	4.92	0.19	2.13517	N/A	N/A
7823	-	-	+	-	-	HCVmono-infection	53600	2a	N/A	male	46	<50	60	156	24.6548	No	123	94	227	101	86	83.1	46.6	36.5	15.3	4.5	10.8	10392	6.72	65.9	1.45	5.43	4.4	0.76	2.33328	N/A	N/A
7825	-	-	+	-	-	HCVmono-infection	1370000	1b	N/A	female	45	<50	54	154	22.7694	No	187	30	29	60	37	76	39.2	36.8	6.7	2.7	4	5064	5.47	44	0.7	2.86	5.12	0.16	1.34058	N/A	N/A
7826	-	-	+	-	-	HCVmono-infection	409000	1b	N/A	male	68	≥60	62	167	22.231	Yes	114	38	34	84	53	70.5	42.6	27.9	16.3	5	11.3	5981	6.58	71.9	1.18	3.65	4.3	0.33	3.8873	N/A	N/A
7828	-	-	+	-	-	HCVmono-infection	327000	1b	N/A	female	65	≥60	50	145	23.7812	Yes	316	22	15	86	48	74.7	42.4	32.3	11.6	4	7.6	10403	6.54	55.6	0.92	4.55	3.9	0.07	1.16843	N/A	N/A
7829	-	-	+	-	-	HCVmono-infection	318	N/A	N/A	male	40	<50	74	163	27.852	No	198	17	7	56	34	74.3	47	27.3	9.5	3.1	6.4	9466	6.23	77.1	0.9	4.6	4.11	0.09	1.29806	N/A	N/A
7830	+	-	+	-	-	HBV-HCV co-infection	39.8	N/A	2120	female	58	50-59	54	145	25.6837	No	219	24	20	76	18	73.1	42.1	31	10.4	2.7	7.7	9531	7.56	68.9	1.64	5.57	7.85	0.11	1.42128	8519	1.65
7831	-	-	+	-	-	HCVmono-infection	852000	1b	N/A	male	53	50-59	66	170	22.8374	Yes	57	43	50	89	56	74.9	40	34.9	41.3	10.7	30.6	5003	4.39	51.3	1.28	4	5.11	0.75	5.65437	N/A	N/A
7832	-	-	+	-	-	HCVmono-infection	190000	2a	N/A	male	50	50-59	64	170	22.1453	No	138	34	80	72	39	78.3	45.7	32.6	30.3	7.2	23.1	9200	5.1	67.6	1.2	4.35	5.69	0.25	1.37729	N/A	N/A
7833	-	-	+	-	-	HCVmono-infection	625000	1b	N/A	male	63	≥60	73	162	27.8159	Yes	114	68	69	83	40	71.3	44.2	27.1	17.7	5.8	11.9	8659	7.66	73.8	0.56	3.64	3.71	0.6	4.52397	N/A	N/A
7834	+	-	-	-	-	HBV mono-infection	N/A	N/A	1570	female	53	50-59	75	158	30.0433	No	138	20	21	60	27	75.2	47.5	27.7	11.9	3.1	8.8	9086	6.82	76.4	1.44	4.76	3.7	0.14	1.67617	1950	N/A
7835	-	-	+	-	-	HCVmono-infection	208000	Undetermined	N/A	male	52	50-59	84	172	28.3937	No	221	69	102	84	88	93	48.3	44.7	24.5	7.2	17.3	11718	4.98	61.7	1.58	2.94	3.78	0.31	1.60753	N/A	N/A
7836	-	-	+	-	-	HCVmono-infection	37000	2a	N/A	male	47	<50	64	167	22.9481	Yes	106	107	159	72	129	85.7	45.8	39.9	14.9	5.4	9.5	8454	4.36	64.3	0.85	3.99	3.34	1.01	3.76251	N/A	1582.42
7839	-	-	+	-	-	HCVmono-infection	20800000	1b	N/A	female	43	<50	50	152	21.6413	Yes	158	46	51	81	176	73.3	46.6	26.7	11.6	4.3	7.3	10198	6.33	49.1	0.77	5.23	3.51	0.29	1.75301	N/A	N/A
7840	-	-	+	-	-	HCVmono-infection	6750000	1b	N/A	female	53	50-59	51	154	21.5045	Yes	189	24	16	64	20	66.2	41.8	24.4	11.6	3.1	8.5	6644	6.52	65.1	1.18	4.76	3.78	0.13	1.68254	N/A	N/A
7841	-	-	+	-	-	HCVmono-infection	23800000	1b	N/A	female	49	<50	70	155	29.1363	Yes	121	81	96	66	80	76.3	42.9	33.4	18.4	7.3	11.1	4364	4.86	58.2	0.91	4	4.16	0.67	3.3478	N/A	4283.68
7843	-	-	+	-	-	HCVmono-infection	344000	Undetermined	N/A	female	24	<50	70	167	25.0995	No	265	69	127	55	23	75	44.7	30.3	12.8	4.2	8.6	7881	5.41	61.8	0.52	3.14	2.86	0.26	0.554514	N/A	N/A
7844	+	-	-	-	-	HBV mono-infection	N/A	N/A	39.1	male	54	50-59	67	168	23.7387	Yes	197	28	22	60	11	69.5	44	25.5	13.6	3.8	9.8	7492	7.27	69.7	0.57	4.05	2.75	0.14	1.63634	108	N/A
7846	+	-	-	-	-	HBV mono-infection	N/A	N/A	20	female	56	50-59	63	156	25.8876	No	219	19	14	85	16	79.1	45.5	33.6	13.4	3.4	10	9563	5.56	59.4	1.44	6.77	4.48	0.09	1.29847	226.8	N/A
7847	-	-	+	-	-	HCVmono-infection	0	N/A	N/A	male	49	<50	70	171	23.939	No	219	18	19	84	35	74.6	44.9	29.7	8.9	3	5.9	9271	6.94	69.9	0.7	4.51	4.88	0.08	0.923948	N/A	3.29
7848	-	-	+	-	-	HCVmono-infection	12400000	1b	N/A	male	63	≥60	67	166	24.3141	Yes	171	29	32	73	25	69.3	41.2	28.1	27.3	5.7	21.6	6500	5.93	95.5	1.11	4.89	3.15	0.17	1.88872	N/A	N/A
7849	-	-	+	-	-	HCVmono-infection	7710000	1b	N/A	female	62	≥60	47	160	18.3594	Yes	199	45	48	102	61	74.6	43.2	31.4	9.6	3.5	6.1	7016	4.05	54	1.93	4.08	3.52	0.23	2.02363	N/A	N/A
7851	-	-	+	-	-	HCVmono-infection	38700000	1b	N/A	male	58	50-59	72	167	25.8166	Yes	329	36	38	65	54	80.4	41.5	38.9	16.2	4.2	12	10758	6.89	66	2.88	5.53	9.69	0.11	1.02954	N/A	N/A
7852	-	-	+	-	-	HCVmono-infection	6360000	Undetermined	N/A	female	46	<50	54	155	22.4766	No	258	20	13	49	9	75.2	41.4	33.8	12.1	3.6	8.5	6450	4.61	56.5	0.7	4.38	4.22	0.08	0.989	N/A	N/A
7853	-	-	+	-	-	HCVmono-infection	9920000	1b	N/A	male	43	<50	76	168	26.9274	No	247	32	36	92	42	70.2	45.3	24.9	16.6	4.6	12	9258	7.57	62.7	1.35	5	4.43	0.13	0.928475	N/A	N/A
7854	-	-	+	-	-	HCVmono-infection	0	N/A	N/A	female	53	50-59	43	160	16.7969	No	225	21	18	68	24	64.6	45.3	19.3	8.1	2.4	5.7	6367	7.69	67	1.07	4.5	5.03	0.09	1.16594	N/A	N/A
7856	-	-	+	-	-	HCVmono-infection	86.3	N/A	N/A	female	37	<50	46	156	18.902	No	240	16	11	90	24	66.4	42.5	23.9	5.5	2	3.5	6845	8	68.6	1.42	4.21	3.39	0.07	0.743728	N/A	N/A
7857	-	-	+	-	-	HCVmono-infection	841	N/A	N/A	female	78	≥60	56	148	25.5661	No	174	23	15	112	46	73.5	44.1	29.4	8.3	2.7	5.6	7466	6.38	67.9	2.89	5.29	5.21	0.13	2.66212	N/A	N/A
7861	-	-	+	-	-	HCVmono-infection	144000	Undetermined	N/A	female	64	≥60	48	147	22.213	No	216	60	60	74	35	72.2	42.9	29.3	15.2	4.8	10.4	8710	4.89	51	1.16	4.08	4.24	0.28	2.2951	N/A	N/A
7862	-	-	+	-	-	HCVmono-infection	366000	1b/2a	N/A	male	54	50-59	72	168	25.5102	Yes	98	91	124	129	211	72	40.2	31.8	21.5	7.7	13.8	7047	4.81	64.3	1.87	3.67	3.67	0.93	4.50296	N/A	N/A
7863	-	-	+	-	-	HCVmono-infection	52.1	N/A	N/A	female	60	≥60	68	145	32.3424	No	152	24	18	125	93	76.6	37.6	39	7.3	2.8	4.5	8522	5.33	48	4.93	6.14	18.6	0.16	2.23297	N/A	4.93
7864	-	-	+	-	-	HCVmono-infection	2180000	Undetermined	N/A	male	79	≥60	58	163	21.83	Yes	238	43	37	73	42	75.5	40.1	35.4	14.7	4.8	9.9	5297	6.3	103.8	1.54	4.24	4.19	0.18	2.34648	N/A	N/A
7865	+	+	+	-	-	HBV-HCV co-infection	0	N/A	538000	male	43	<50	50	160	19.5312	Yes	167	38	58	89	43	66.5	41.6	24.9	10.7	3.9	6.8	7310	6.08	41.5	0.88	4.24	3.45	0.23	1.28476	7646	1.63
7869	-	-	+	-	-	HCVmono-infection	15	N/A	N/A	female	63	≥60	52	160	20.3125	No	262	17	8	97	35	70.8	40.4	30.4	7.2	2.4	4.8	9360	1.71	51.4	2.33	6.68	3.54	0.06	1.44525	N/A	N/A
7870	-	-	+	-	-	HCVmono-infection	1630000	2a	N/A	male	53	50-59	63	164	23.4236	Yes	183	22	25	100	23	76.8	44.7	32.1	21	5.5	15.5	6917	5.29	60.4	1.13	4.02	4.4	0.12	1.27432	N/A	N/A
7871	-	-	+	-	-	HCVmono-infection	5570000	1b	N/A	female	50	50-59	57	153	24.3496	Yes	232	25	33	82	23	76.4	44.6	31.8	10.8	3.9	6.9	9686	3.23	43.5	0.99	3.74	3.88	0.11	0.937918	N/A	N/A
7872	-	-	+	-	-	HCVmono-infection	460000	1b	N/A	male	62	≥60	58	167	20.7967	No	86	121	87	105	847	73	41.3	31.7	18.8	8.4	10.4	5058	4.2	47.3	3.11	5.03	5.65	1.41	9.35231	N/A	N/A
7873	-	-	+	-	-	HCVmono-infection	4750000	2a	N/A	female	48	<50	69	159	27.2932	No	186	30	27	56	24	76.8	44.1	32.7	12	3	9	10432	3.36	60.3	2.79	5.17	3.56	0.16	1.48994	N/A	16093.7
7874	-	-	+	-	-	HCVmono-infection	1410000	2a	N/A	male	55	50-59	53	164	19.7055	Yes	194	104	108	102	89	74.2	45.6	28.6	19.5	6.1	13.4	10260	3.08	69.3	0.98	4.63	3.47	0.54	2.83715	N/A	2405.89
7875	-	-	+	-	-	HCVmono-infection	7810000	1b	N/A	female	57	50-59	74	165	27.1809	No	154	42	34	92	32	75.1	44.2	30.9	15	4.6	10.4	7286	4.42	70.1	1.47	3.91	4.14	0.27	2.66602	N/A	15740
7876	-	-	+	-	-	HCVmono-infection	9890000	1b	N/A	male	54	50-59	62	176	20.0155	Yes	181	34	40	102	36	78.4	43.8	34.6	24.3	6.2	18.1	6862	4.56	66.4	0.85	5.08	3.15	0.19	1.60385	N/A	N/A
7877	-	-	+	-	-	HCVmono-infection	0	N/A	N/A	female	54	50-59	50	160	19.5312	Yes	240	44	46	75	101	84.8	48.5	36.3	5.9	2.4	3.5	10189	3.54	56.2	5.13	4.55	4.85	0.18	1.45968	N/A	N/A
7878	-	-	+	-	-	HCVmono-infection	15	N/A	N/A	female	47	<50	72	162	27.4348	No	257	21	13	119	25	76	45.3	30.7	14.4	3.6	10.8	12343	4.12	42.1	4.98	4.85	3.48	0.08	1.06515	N/A	N/A
7879	-	-	+	-	-	HCVmono-infection	731000	2a	N/A	female	63	≥60	45	153	19.2234	No	240	23	11	81	15	73	44.5	28.5	11.8	3.5	8.3	7355	5.32	63.1	1.08	3.48	4.15	0.1	1.82037	N/A	3233.17
7880	+	-	+	-	-	HBV-HCV co-infection	0	N/A	1150	female	56	50-59	41	145	19.5006	Yes	315	28	16	98	114	71.3	40.1	31.2	7.8	3	4.8	7356	4.2	48.9	0.83	3.66	3.69	0.09	1.24444	507.3	1.82
7881	-	-	+	-	-	HCVmono-infection	2630000	1b	N/A	female	57	50-59	62	162	23.6244	Yes	121	26	37	138	74	63.5	37.8	25.7	11.2	3.4	7.8	9083	7.82	48.7	2.34	5.33	6.87	0.21	2.01355	N/A	N/A
7882	-	-	+	-	-	HCVmono-infection	1500000	1b	N/A	male	33	<50	63	162	24.0055	No	187	43	52	81	47	76.8	43.1	33.7	6.6	2.4	4.2	8720	3.71	70.4	0.81	4.5	3.47	0.23	1.0523	N/A	N/A
7883	-	-	+	-	-	HCVmono-infection	807000	1b	N/A	female	54	50-59	70	155	29.1363	No	77	176	263	103	240	71.3	38.9	32.4	26	9	17	5165	6.84	49.9	1.12	6.56	4.28	2.29	7.61093	N/A	N/A
7884	-	-	+	-	-	HCVmono-infection	12200	N/A	N/A	male	48	<50	56	160	21.875	Yes	150	24	20	54	13	71.3	47.3	24	10.7	3.6	7.1	7071	5.86	55.7	0.78	3.9	3.37	0.16	1.7173	N/A	N/A
7885	+	-	+	-	-	HBV-HCV co-infection	390000	2a	167	female	53	50-59	54	147	24.9896	No	234	25	16	159	67	90.4	44.2	46.2	8.3	2.6	5.7	10859	5.37	82.9	3.42	7.05	5.99	0.11	1.4156	2629	4152.33
7886	-	-	+	-	-	HCVmono-infection	20000	N/A	N/A	male	65	≥60	58	161	22.3757	Yes	75	45	26	179	207	76.5	35.2	41.3	15.2	5.8	9.4	4729	5.15	64.4	1	3.77	4.29	0.6	7.64853	N/A	N/A
7887	-	-	+	-	-	HCVmono-infection	901	N/A	N/A	female	50	50-59	52	159	20.5688	No	216	24	14	58	45	70.8	43.7	27.1	9.4	3	6.4	11367	5.47	62.5	1.17	4.25	4.3	0.11	1.48478	N/A	N/A
7888	-	-	+	-	-	HCVmono-infection	7930000	1b	N/A	female	53	50-59	65	153	27.7671	No	119	49	64	73	43	80.4	42.6	37.8	20.3	6.1	14.2	7412	6.22	54.9	1.41	4.88	3.78	0.41	2.72794	N/A	N/A
7889	-	-	+	-	-	HCVmono-infection	99	N/A	N/A	female	59	50-59	39	146	18.2961	Yes	115	22	10	100	55	79.3	45	34.3	6.7	2.1	4.6	8075	4.99	64.5	1.49	5.22	3.92	0.19	3.56925	N/A	N/A
7890	-	-	+	-	-	HCVmono-infection	40100	N/A	N/A	male	48	<50	70	166	25.4028	Yes	126	33	31	72	16	77.8	45.9	31.9	15.3	4.6	10.7	9066	4.3	69.7	1.1	2.97	3.65	0.26	2.2579	N/A	N/A
7891	-	-	+	-	-	HCVmono-infection	5990000	1b	N/A	female	48	<50	82	166	29.7576	No	339	37	41	92	29	80.3	42.7	37.6	7.8	2.7	5.1	8230	3.98	68.5	2.55	2.77	3.7	0.11	0.818185	N/A	2040.84
7893	-	-	+	-	-	HCVmono-infection	1460000	1b	N/A	male	31	<50	57	161	21.9899	Yes	174	36	53	56	20	74.7	45.3	29.4	18.1	4.8	13.3	7615	5.61	59.8	0.64	3.73	3.11	0.21	0.881002	N/A	N/A
7894	-	-	+	-	-	HCVmono-infection	23800000	1b	N/A	female	52	50-59	68	155	28.3039	No	121	66	95	72	80	70.3	42.3	28	12.3	5	7.3	7408	4.28	42.5	1.15	4.33	6.1	0.55	2.91005	N/A	N/A
7895	-	-	+	-	-	HCVmono-infection	1950000	1b	N/A	female	59	50-59	45	148	20.5442	Yes	280	37	31	113	125	74.2	44.1	30.1	15.9	4.6	11.3	10120	11.15	73	1.47	5.65	4.71	0.13	1.40028	N/A	N/A
7896	-	-	+	-	-	HCVmono-infection	6570000	2a	N/A	female	60	≥60	57	152	24.6711	Yes	239	31	20	77	35	69.8	42.3	27.5	9.2	2.7	6.5	8925	4.28	55	1.66	4.78	4.7	0.13	1.7402	N/A	N/A
7898	-	-	+	-	-	HCVmono-infection	6470000	1b	N/A	female	41	<50	53	146	24.864	No	219	62	36	87	18	65.8	38.5	27.3	7	2.3	4.7	8976	3.52	49.1	0.48	3.96	3.76	0.28	1.93455	N/A	N/A
7899	-	-	+	-	-	HCVmono-infection	2820000	2a	N/A	male	70	≥60	60	160	23.4375	Yes	162	23	17	109	18	78.4	40.7	37.7	14.8	4.1	10.7	6756	7.9	115.4	3.08	4.7	4.75	0.14	2.41038	N/A	N/A
7900	-	-	+	-	-	HCVmono-infection	21400000	1b	N/A	male	50	50-59	73	167	26.1752	Yes	155	41	48	89	54	76	48.2	27.8	21.5	6	15.5	9988	6.53	71.5	1	4.07	3.41	0.26	1.90898	N/A	N/A
7901	-	-	+	-	-	HCVmono-infection	6440000	2a	N/A	female	45	<50	55	155	22.8928	Yes	167	28	10	49	17	76.6	44.4	32.2	12.1	3.6	8.5	6387	7.75	56.2	1.17	4.93	3.98	0.17	2.38591	N/A	N/A
7903	-	-	+	-	-	HCVmono-infection	162	N/A	N/A	female	50	50-59	70	153	29.903	No	191	21	20	140	65	74.6	43.9	30.7	5.2	1.7	3.5	14892	7.47	50.6	1.91	6.67	4.06	0.11	1.22925	N/A	N/A
7907	-	-	+	-	-	HCVmono-infection	26.8	N/A	N/A	male	54	50-59	89	178	28.0899	No	237	23	9	95	54	81.3	48.8	32.5	7	2.2	4.8	12082	4.09	62.8	2.33	6.3	5.86	0.1	1.74684	N/A	N/A
7909	-	-	+	-	-	HCVmono-infection	21300000	1b	N/A	female	41	<50	65	163	24.4646	No	355	24	42	56	93	78.7	46.7	32	7.4	2.6	4.8	10874	5.64	41.2	4.17	5.92	11.95	0.07	0.427703	N/A	N/A
7910	-	-	+	-	-	HCVmono-infection	0	N/A	N/A	female	49	<50	50	165	18.3655	No	197	22	12	89	11	76.7	46.9	29.8	9.6	2.9	6.7	10570	8.13	54.8	1.39	4.76	4.27	0.11	1.57965	N/A	N/A
7914	-	-	+	-	-	HCVmono-infection	16800000	1b	N/A	male	57	50-59	68	168	24.093	Yes	184	82	91	73	125	74.1	49.1	25	29.9	9.2	20.7	11469	7.72	81.8	1.18	3.5	4.79	0.45	2.66287	N/A	N/A
7916	-	-	+	-	-	HCVmono-infection	32200	N/A	N/A	male	53	50-59	62	176	20.0155	No	172	144	271	59	142	74.7	41.3	33.4	18.5	5.4	13.1	6102	5.16	53.6	1.01	3.49	3.41	0.84	2.69541	N/A	N/A
7917	-	-	+	-	-	HCVmono-infection	4190000	2a	N/A	male	58	50-59	71	161	27.3909	Yes	191	44	35	122	34	78.9	46.2	32.7	15.5	5.4	10.1	8818	10.12	87.1	3.66	5.5	4.62	0.23	2.25846	N/A	N/A
7918	-	-	+	-	-	HCVmono-infection	1820000	2a	N/A	female	49	<50	52	160	20.3125	Yes	209	30	30	56	14	68.6	42.8	25.8	14.2	4.1	10.1	6513	6.2	50.6	0.76	4.66	3.42	0.14	1.28413	N/A	10520.8
7920	-	-	+	-	-	HCVmono-infection	5040000	1b	N/A	male	48	<50	70	161	27.0051	Yes	174	54	65	56	60	69	44.7	24.3	14.1	3.8	10.3	10199	4.93	74.2	1.3	4.26	6.81	0.31	1.84769	N/A	N/A
7921	-	-	+	-	-	HCVmono-infection	7870000	2a	N/A	male	39	<50	70	168	24.8016	Yes	170	25	31	88	61	65.3	45.8	19.5	17.7	5.3	12.4	10322	7.29	74.1	1.18	3.99	4.12	0.15	1.03009	N/A	N/A
7923	-	-	+	-	-	HCVmono-infection	3640000	1b	N/A	male	37	<50	74	171	25.3069	Yes	200	38	55	108	37	73.5	41.1	32.4	5.5	2.1	3.4	7209	4.63	74.7	4.65	4.69	6.61	0.19	0.947925	N/A	N/A
7924	-	-	+	-	-	HCVmono-infection	1770000	1b	N/A	female	55	50-59	47	160	18.3594	No	128	36	30	90	18	67.9	41.4	26.5	11.5	3.7	7.8	7506	5.83	51.8	0.63	3.65	4.71	0.28	2.82419	N/A	N/A
7925	-	-	+	-	-	HCVmono-infection	15	N/A	N/A	male	52	50-59	70	170	24.2215	Yes	169	25	20	63	24	65.4	40.7	24.7	6.3	1.9	4.4	10804	5.96	72.5	3.08	6.36	10.18	0.15	1.72005	N/A	N/A
7926	-	-	+	-	-	HCVmono-infection	20000000	1b	N/A	female	49	<50	56	156	23.0112	No	206	31	30	64	49	73.9	43.3	30.6	12.4	4.5	7.9	11327	5.26	50.1	0.87	4.13	5.31	0.15	1.34626	N/A	N/A
7928	+	-	+	-	-	HBV-HCV co-infection	15	N/A	116	female	58	50-59	52	165	19.1001	Yes	158	26	16	132	11	69	45.2	23.8	11.9	2.8	9.1	8028	4.83	63.9	3.08	5.52	2.91	0.16	2.38608	11.94	2.17
7929	-	-	+	-	-	HCVmono-infection	6880000	Undetermined	N/A	female	51	50-59	42	157	17.0392	Yes	164	35	32	79	23	80.5	50.2	30.3	14.4	3.8	10.6	10237	4.19	49.3	1.2	5.25	3.77	0.21	1.92406	N/A	N/A
7930	-	-	+	-	-	HCVmono-infection	36800000	2a	N/A	male	55	50-59	52	167	18.6453	Yes	157	43	32	102	104	77.3	41.5	35.8	9.7	4.4	5.3	6654	10.19	65.7	2.65	4.44	3.46	0.27	2.66291	N/A	N/A
7932	-	-	+	-	-	HCVmono-infection	769000	1b/2a	N/A	male	41	<50	60	159	23.7332	Yes	180	74	167	74	377	87.9	44.6	43.3	12.8	4.9	7.9	11002	6.55	78	0.8	4.37	4.66	0.41	1.30432	N/A	N/A
7933	-	-	+	-	-	HCVmono-infection	529000	1b/2a	N/A	male	44	<50	66	177	21.0667	No	219	32	31	65	57	73.7	43.1	30.6	43.5	8.8	34.7	8204	5.51	77.7	1.09	5.06	3.65	0.15	1.15472	N/A	N/A
7934	-	-	+	-	-	HCVmono-infection	24800000	1b	N/A	male	63	≥60	69	168	24.4473	Yes	150	34	46	62	60	76.9	44	32.9	20.1	7	13.1	7338	7.62	71.9	1.01	3.88	4.55	0.23	2.10547	N/A	N/A
7935	-	-	+	-	-	HCVmono-infection	2420000	2a	N/A	female	45	<50	68	162	25.9107	No	219	27	32	54	25	75.6	44.8	30.8	15.1	4.6	10.5	10256	5.68	62.6	1.18	4	5.92	0.12	0.980747	N/A	N/A
7936	-	-	+	-	-	HCVmono-infection	2340000	1b	N/A	female	62	≥60	51	156	20.9566	No	35	56	60	108	32	65.4	32.3	33.1	33.2	11.5	21.7	3620	4.58	41.3	0.74	3.98	3.65	1.6	12.8067	N/A	N/A
7937	-	-	+	-	-	HCVmono-infection	204000	2a	N/A	male	52	50-59	62	160	24.2188	Yes	30	160	202	109	115	70.5	33	37.5	49.2	13.8	35.4	3039	3.45	56.5	1.63	2.78	22.85	5.33	19.5131	N/A	N/A
7938	+	-	+	-	-	HBV-HCV co-infection	0	N/A	2690	male	56	50-59	54	157	21.9076	Yes	225	25	21	72	15	67.4	42.9	24.5	20.6	5.4	15.2	8325	8.74	73.4	0.6	4.08	3.22	0.11	1.3578	10752	3.68
7940	-	-	+	-	-	HCVmono-infection	6730000	1b	N/A	male	56	50-59	72	165	26.4463	Yes	215	28	23	61	58	79.6	42.8	36.8	18.6	5.2	13.4	8492	8.42	80.3	0.66	4.44	4.18	0.13	1.5207	N/A	N/A
7941	-	-	+	-	-	HCVmono-infection	660000	Undetermined	N/A	male	52	50-59	75	168	26.5731	No	210	33	12	88	17	83.1	39.6	43.5	10.9	4	6.9	5855	3.11	73.8	1.43	4.17	3.79	0.16	2.35889	N/A	N/A
7942	-	-	+	-	-	HCVmono-infection	7570	2a	N/A	male	41	<50	62	167	22.231	No	197	51	25	79	17	78.8	48.6	30.2	21.4	5.5	15.9	8654	6.44	63.7	0.74	3.41	3.16	0.26	2.12284	N/A	N/A
7943	-	-	+	-	-	HCVmono-infection	33000000	1b	N/A	male	42	<50	72	171	24.623	Yes	142	25	28	67	23	72.2	46	26.2	14.2	3.9	10.3	12437	6.77	77.5	1.72	4.89	3.77	0.18	1.3974	N/A	N/A
7946	-	-	+	-	-	HCVmono-infection	12100000	1b	N/A	female	59	50-59	55	147	25.4524	Yes	157	42	38	89	38	83.9	48.6	35.3	10.7	3.9	6.8	10124	4.29	57.5	0.82	4.45	5.04	0.27	2.56041	N/A	N/A
7947	+	-	-	-	-	HBV mono-infection	N/A	N/A	20	male	50	50-59	77	164	28.6288	Yes	197	49	52	50	68	84.4	45.2	39.2	16.5	4.9	11.6	9405	5.06	86.1	1.83	3.57	4.54	0.25	1.72464	6477	N/A
7948	-	-	+	-	-	HCVmono-infection	36100000	2a	N/A	female	51	50-59	66	157	26.7759	No	117	32	37	85	66	73.5	42.2	31.3	7.4	2.5	4.9	8998	4.17	53.1	2.21	4.24	4	0.27	2.29316	N/A	N/A
7949	-	-	+	-	-	HCVmono-infection	69000000	1b	N/A	male	53	50-59	72	165	26.4463	No	151	52	92	130	184	78.6	49.2	29.4	29.4	8.1	21.3	10204	6.69	89	1.27	4.32	4.12	0.34	1.90287	N/A	N/A
7950	-	-	+	-	-	HCVmono-infection	15	N/A	0	female	59	50-59	61	162	23.2434	No	123	21	15	65	15	78	45.9	32.1	12.7	3.1	9.6	7998	6.3	65.5	1.34	5.96	3.89	0.17	2.60088	N/A	N/A
7951	-	-	+	-	-	HCVmono-infection	9120	N/A	N/A	male	69	≥60	62	165	22.7732	Yes	127	56	80	85	220	82.1	38.4	43.7	20.9	8.1	12.8	3780	7.35	73	0.55	2.92	9.44	0.44	3.40164	N/A	N/A
7952	-	-	+	-	-	HCVmono-infection	1170	N/A	N/A	female	69	≥60	69	159	27.2932	No	252	20	13	72	23	74	46.1	27.9	16.2	4.2	12	7673	4.25	67.9	2.21	4.88	5.12	0.08	1.51882	N/A	N/A
7953	+	-	+	-	-	HBV-HCV co-infection	801	Undetermined	117	male	56	50-59	57	163	21.4536	Yes	176	48	53	68	25	76.9	44.2	32.7	23.1	6.9	16.2	6692	8.43	82.6	0.58	4.45	3.97	0.27	2.09787	5122	4.22
7954	-	-	+	-	-	HCVmono-infection	3600000	1b	N/A	male	54	50-59	57	170	19.7232	Yes	184	52	56	70	62	66	42.2	23.8	15.4	4.9	10.5	7360	5.29	64	1.42	3.19	4.73	0.28	2.03932	N/A	N/A
7955	-	-	+	-	-	HCVmono-infection	22900000	1b	N/A	male	49	<50	64	166	23.2254	Yes	187	39	46	50	24	68.7	42.9	25.8	9.3	3.1	6.2	9621	5.94	82.5	1.05	2.7	4.46	0.21	1.50675	N/A	N/A
7957	-	-	+	-	-	HCVmono-infection	30600	N/A	N/A	male	53	50-59	60	164	22.3081	No	111	34	43	61	27	84.3	48.1	36.2	17.6	5.2	12.4	10440	7.64	69.9	0.69	3.33	2.91	0.31	2.4757	N/A	N/A
7958	-	-	+	-	-	HCVmono-infection	1120000	1b	N/A	male	49	<50	62	157	25.1532	No	215	22	23	74	22	78.4	51.5	26.9	6.9	2.2	4.7	10606	4.42	47	1.55	4.31	3.98	0.1	1.04548	N/A	2600.38
7959	-	-	+	-	-	HCVmono-infection	13700000	2a	N/A	female	61	≥60	46	145	21.8787	Yes	203	21	14	95	36	75.9	41.5	34.4	4.9	1.8	3.1	8669	4.96	54.3	2.14	5.14	6.49	0.1	1.68651	N/A	N/A
7960	+	+	-	-	-	HBV mono-infection	N/A	N/A	197000	male	50	50-59	57	166	20.6852	No	182	32	27	81	17	75.5	43.1	32.4	7.8	2.5	5.3	8659	5.1	68.4	1.65	3.79	4.2	0.18	1.69187	7240	N/A
7962	-	-	+	-	-	HCVmono-infection	474000	1b	N/A	male	52	50-59	52	165	19.1001	No	159	61	74	46	50	73	44	29	24.2	6.4	17.8	8719	6.53	68.1	1.1	3.38	4.19	0.38	2.3191	N/A	N/A
7965	-	-	+	-	-	HCVmono-infection	24400000	1b	N/A	female	42	<50	68	155	28.3039	No	204	21	22	66	16	73.5	43.7	29.8	13.3	3.6	9.7	7697	8.58	53.1	1.12	4.1	5.87	0.1	0.92178	N/A	2786.73
7968	-	-	+	-	-	HCVmono-infection	9600000	1b	N/A	female	57	50-59	41	156	16.8475	Yes	92	46	44	103	158	68.9	43.4	25.5	11.6	4.2	7.4	6177	5.12	66.5	0.78	3.72	5.6	0.5	4.29654	N/A	N/A
7969	-	-	+	-	-	HCVmono-infection	0	N/A	N/A	female	50	50-59	55	155	22.8928	No	308	26	24	83	29	75.8	45	30.8	8	2.5	5.5	11611	5.17	69.5	1.37	5.61	4.5	0.08	0.861563	N/A	N/A
7970	-	-	+	-	-	HCVmono-infection	9780000	Undetermined	N/A	female	68	≥60	65	155	27.0552	Yes	260	32	35	77	33	78.1	44.9	33.2	14	4.2	9.8	10516	4.22	53.7	1.81	6.73	5.08	0.12	1.41466	N/A	N/A
7971	-	-	+	-	-	HCVmono-infection	20200	N/A	N/A	male	71	≥60	65	164	24.1672	Yes	186	147	124	69	260	95	45.8	49.2	31.8	9.8	22	6935	3.56	56.5	1.62	3.91	4.04	0.79	5.03909	N/A	N/A
7972	-	-	+	-	-	HCVmono-infection	1350000	1b	N/A	male	57	50-59	68	180	20.9877	Yes	172	56	74	89	33	75.2	44	31.2	17	5.8	11.2	5774	5.56	62.1	0.7	2.84	5	0.33	2.15734	N/A	N/A
7973	+	-	+	-	-	HBV-HCV co-infection	7730	N/A	72.6	male	58	50-59	55	158	22.0317	Yes	152	32	25	61	41	79.3	44.3	35	17.7	5.3	12.4	7395	7.54	64	0.9	4.74	4.43	0.21	2.44211	1.54	19.06
7974	+	-	-	-	-	HBV mono-infection	N/A	N/A	6330	male	53	50-59	74	165	27.1809	No	224	30	35	81	27	75.8	42.8	33	22.4	5.6	16.8	14145	7.45	96.6	0.94	5.45	3.55	0.13	1.19982	4522	N/A
7975	-	-	+	-	-	HCVmono-infection	4260000	2a	N/A	male	64	≥60	73	165	26.8136	Yes	137	155	139	78	131	89	47.6	41.4	38.6	12.5	26.1	10109	6.29	74.9	0.99	4.64	4.35	1.13	6.14163	N/A	N/A
7976	-	-	+	-	-	HCVmono-infection	11900000	1b	N/A	male	38	<50	75	165	27.5482	Yes	173	36	53	69	46	72	45.3	26.7	16	4.9	11.1	10581	4.39	78.2	0.9	3.52	3.49	0.21	1.08618	N/A	N/A
7978	+	-	-	-	-	HBV mono-infection	N/A	N/A	2330	female	50	50-59	60	160	23.4375	No	208	32	18	68	15	73.4	46.4	27	12.8	3.8	9	11792	7.17	59.9	0.62	4.82	4.47	0.15	1.81309	8589	N/A
7979	+	-	+	-	-	HBV-HCV co-infection	0	N/A	0	male	49	<50	79	166	28.6689	No	110	44	46	53	31	76.2	48.2	28	32.2	8	24.2	11778	8.44	81.9	0.76	4.19	4.07	0.4	2.88986	4817	1.76
7981	-	-	+	-	-	HCVmono-infection	1440	N/A	N/A	male	59	50-59	60	174	19.8177	No	254	23	14	93	16	62.7	38.4	24.3	11.1	3.5	7.6	6925	5.5	68.1	0.52	4.3	4.58	0.09	1.42785	N/A	N/A
7982	-	-	+	-	-	HCVmono-infection	15	N/A	N/A	male	46	<50	48	154	20.2395	No	214	19	12	63	20	90.9	49.5	41.4	22	6.5	15.5	8279	4.83	53	0.82	4.48	4.22	0.09	1.17898	N/A	N/A
7984	-	-	+	-	-	HCVmono-infection	1830000	2a	N/A	male	46	<50	63	170	21.7993	No	242	24	29	60	20	73.7	46	27.7	24.4	5.9	18.5	7463	4.37	90.5	0.9	4.02	3.76	0.1	0.847139	N/A	N/A
7985	-	-	+	-	-	HCVmono-infection	4690000	2a	N/A	female	43	<50	57	158	22.8329	No	267	39	39	52	18	78.4	44.4	34	7.6	2.5	5.1	6693	5.23	58.5	2.04	4.73	3.47	0.15	1.00575	N/A	3551.32
7986	-	-	+	-	-	HCVmono-infection	7500000	2a	N/A	female	49	<50	82	164	30.4878	No	206	26	27	60	39	73.6	44.7	28.9	8.7	2.8	5.9	10290	5.19	47.4	1.41	5.1	3.67	0.13	1.1902	N/A	N/A
7987	-	-	+	-	-	HCVmono-infection	890000	2a	N/A	female	52	50-59	58	157	23.5304	No	186	23	12	83	29	85.4	46.7	38.7	7.6	2.7	4.9	8807	4.56	52.6	1.57	5.16	4.02	0.12	1.85621	N/A	N/A
7988	-	-	+	-	-	HCVmono-infection	53.1	N/A	N/A	female	78	≥60	45	150	20	No	189	74	71	33	18	83	44.6	38.4	20.5	4.4	16.1	6211	6.68	102.5	2.02	10.58	4.54	0.39	3.62439	N/A	N/A
7990	-	-	+	-	-	HCVmono-infection	31800000	1b	N/A	male	50	50-59	62	162	23.6244	No	217	118	126	105	116	71.9	45.2	26.7	14.7	6	8.7	8162	6.01	80.4	1.44	3.48	4.02	0.54	2.42218	N/A	7299.42
7994	-	-	+	-	-	HCVmono-infection	26100000	1b	N/A	female	51	50-59	70	155	29.1363	Yes	186	36	45	83	62	83.2	45.3	37.9	15.9	4.9	11	9894	5.32	45	1.22	4.7	3.92	0.19	1.47148	N/A	N/A
7995	-	-	+	-	-	HCVmono-infection	8780000	2a	N/A	male	41	<50	82	178	25.8806	No	240	32	25	49	16	75.9	47.5	28.4	39.5	8.9	30.6	9318	6.51	83.5	0.69	3.77	3.84	0.13	1.09333	N/A	N/A
7997	-	-	+	-	-	HCVmono-infection	8500	N/A	N/A	male	76	≥60	65	164	24.1672	Yes	270	54	52	97	195	91.4	42.9	48.5	11.8	5.2	6.6	7845	6.87	89.8	0.99	4.41	4.2	0.2	2.10786	N/A	N/A
7999	-	-	+	-	-	HCVmono-infection	303000	2a	N/A	female	47	<50	54	164	20.0773	No	355	29	25	125	11	73.9	44.8	29.1	11.8	3.2	8.6	10477	5.86	56.7	2.04	5.06	4.02	0.08	0.767887	N/A	532.74
8000	-	-	+	-	-	HCVmono-infection	36200000	1b	N/A	female	42	<50	62	161	23.9188	No	184	36	53	119	61	84.6	52.6	32	8.9	2.6	6.3	14923	4.37	64.6	7.85	5.27	4.35	0.2	1.12875	N/A	1093.91
8001	-	-	+	-	-	HCVmono-infection	5030000	Undetermined	N/A	female	63	≥60	52	163	19.5717	Yes	224	29	24	90	18	80.5	45.2	35.3	7	2.8	4.2	8105	4.52	51.3	0.74	4.42	4.71	0.13	1.66489	N/A	N/A
8004	+	-	-	-	-	HBV mono-infection	N/A	N/A	20	female	40	<50	72	155	29.9688	Yes	266	32	38	50	31	71.1	44.1	27	26.1	5.9	20.2	8139	2.93	54	1.73	3.9	3.54	0.12	0.780614	4761	N/A
8005	-	-	+	-	-	HCVmono-infection	2550000	1b	N/A	female	58	50-59	50	164	18.5901	No	163	26	28	97	29	72.7	43.9	28.8	8.5	2.7	5.8	8129	9.55	54.4	1.06	4.63	4.54	0.16	1.74838	N/A	N/A
8007	-	-	+	-	-	HCVmono-infection	303000	2a	N/A	female	58	50-59	60	155	24.974	No	126	28	26	76	17	68.5	43.5	25	5.5	2.1	3.4	8870	6.37	54.4	1.49	4.04	6.54	0.22	2.52772	N/A	N/A
8008	-	-	+	-	-	HCVmono-infection	502000	1b	N/A	male	27	<50	52	161	20.061	Yes	94	85	93	131	150	69.2	39.3	29.9	8.1	3.7	4.4	6558	7.19	56.3	0.61	2.32	3.03	0.9	2.53171	N/A	N/A
8009	+	-	+	-	-	HBV-HCV co-infection	15	N/A	52.2	male	49	<50	63	171	21.5451	No	87	27	11	67	44	74	44.9	29.1	14.4	4.3	10.1	8250	5.66	73.4	1.75	4.25	3.9	0.31	4.58505	1.52	2.71
8010	-	-	+	-	-	HCVmono-infection	0	N/A	N/A	female	61	≥60	N/A	N/A	N/A	N/A	242	17	11	83	19	72.9	46.6	26.3	7.7	2.4	5.3	8861	5.24	62.9	2.65	4.44	4.76	0.07	1.29201	N/A	N/A
8011	-	-	+	-	-	HCVmono-infection	0	N/A	N/A	female	55	50-59	65	155	27.0552	No	386	41	40	99	28	90.7	45.8	44.9	6	1.6	4.4	12587	6.58	59.8	19.43	7.28	6.1	0.11	0.923696	N/A	N/A
8012	-	-	+	-	-	HCVmono-infection	9560000	1b	N/A	male	56	50-59	55	160	21.4844	Yes	233	27	41	50	16	71.1	45.5	25.6	14.9	4	10.9	8896	5.27	88	0.91	4.2	2.67	0.12	1.01345	N/A	N/A
8014	-	-	+	-	-	HCVmono-infection	722000	1b	0	male	47	<50	90	168	31.8878	Yes	34	87	54	100	32	66.2	34.4	31.8	44.3	16.4	27.9	3934	4.7	64.2	1.6	3.68	5.07	2.56	16.366	N/A	N/A
8016	-	-	+	-	-	HCVmono-infection	20200000	Undetermined	N/A	female	48	<50	85	172	28.7317	Yes	254	29	28	62	40	89.6	47.2	42.4	20.3	4.9	15.4	10890	3.59	54.9	5.97	4.92	13.83	0.11	1.03568	N/A	N/A
8017	-	-	+	-	-	HCVmono-infection	949000	Undetermined	N/A	male	49	<50	58	160	22.6562	No	182	74	111	113	53	70.7	46.2	24.5	16.8	5.1	11.7	7473	5.13	61.4	0.66	3.54	4.65	0.41	1.89101	N/A	N/A
8018	-	-	+	-	-	HCVmono-infection	0	N/A	N/A	female	48	<50	59	161	22.7615	No	285	23	9	41	10	67.2	42.2	25	5.1	1.9	3.2	6973	4.49	64.8	2.41	4.17	3.55	0.08	1.29123	N/A	N/A
8023	+	-	+	-	-	HBV-HCV co-infection	0	N/A	0	female	63	≥60	65	159	25.711	No	184	18	11	103	14	67.2	46	21.2	10.7	2.9	7.8	9255	5.81	49.6	3.29	3.51	6.06	0.1	1.85823	5.24	2.42
8026	-	-	+	-	-	HCVmono-infection	1970000	2a	N/A	female	42	<50	66	156	27.1203	No	261	29	33	77	15	76.2	45.8	30.4	10.7	3.7	7	9356	3.5	57.3	1.05	4	3.5	0.11	0.812362	N/A	N/A
8027	-	-	+	-	-	HCVmono-infection	0	N/A	N/A	female	49	<50	58	154	24.4561	No	340	22	22	61	31	79	45.6	33.4	8.4	2.8	5.6	10185	6.71	55.1	0.97	4.5	3.81	0.06	0.675972	N/A	N/A
8028	-	-	+	-	-	HCVmono-infection	314000	1b	N/A	male	64	≥60	62	169	21.7079	No	181	33	30	129	63	76.3	44.2	32.1	7.4	3.1	4.3	12059	6.73	86.4	0.91	4.23	3.86	0.18	2.13037	N/A	N/A
8029	-	-	+	-	-	HCVmono-infection	6400000	1b	N/A	female	62	≥60	68	154	28.6726	No	212	28	25	95	26	69.6	41.2	28.4	8.9	3.1	5.8	6321	4.1	56.9	1.93	4.65	8.93	0.13	1.63774	N/A	N/A
8030	-	-	+	-	-	HCVmono-infection	33500000	1b	N/A	male	65	≥60	65	164	24.1672	No	91	59	66	69	45	75.9	39.7	36.2	10.3	4.3	6	5843	5.01	75.2	1.7	3.72	3.12	0.65	5.18743	N/A	N/A
8031	+	+	-	-	-	HBV mono-infection	N/A	N/A	219	male	35	<50	86	164	31.975	No	122	35	108	62	202	66.8	41.6	25.2	13.4	4.1	9.3	7922	4.49	76.1	1.23	4.42	2.74	0.29	0.966194	5223	N/A
8032	-	-	+	-	-	HCVmono-infection	660000	1b	N/A	female	62	≥60	68	156	27.9421	No	105	32	28	121	15	73	45.1	27.9	29.4	7.2	22.2	7788	4.44	70.1	0.93	4.72	3.76	0.3	3.57086	N/A	N/A
8033	-	-	+	-	-	HCVmono-infection	23200	1b	N/A	female	52	50-59	57	157	23.1247	No	304	25	9	84	19	73.5	45.1	28.4	16.3	4.9	11.4	7208	6.79	66.7	0.91	3.49	4.65	0.08	1.42544	N/A	N/A
8034	-	-	+	-	-	HCVmono-infection	2140000	1b	N/A	male	47	<50	65	170	22.4913	No	172	38	48	83	22	72	44.1	27.9	13.2	3.6	9.6	7030	7.05	77.4	0.73	4.75	3.62	0.22	1.49876	N/A	N/A
8035	+	-	-	-	-	HBV mono-infection	N/A	N/A	20.6	male	36	<50	90	183	26.8745	Yes	190	24	22	45	60	79.3	49.7	29.6	17	4	13	11208	6.68	71.8	3.21	6.53	4.55	0.13	0.969502	10844	N/A
8038	-	-	+	-	-	HCVmono-infection	79200	N/A	N/A	male	50	50-59	75	169	26.2596	No	174	34	45	30	112	74.6	42.8	31.8	10	3.3	6.7	8798	3.7	87.6	1.1	3.91	3.42	0.2	1.45644	N/A	N/A
8039	-	-	+	-	-	HCVmono-infection	43500000	1b	N/A	male	53	50-59	58	167	20.7967	Yes	191	128	140	63	91	75.4	37.5	37.9	10.6	4.4	6.2	5968	6.6	62	1.01	3.87	3.81	0.67	3.00185	N/A	N/A
8040	+	-	+	-	-	HBV-HCV co-infection	3150000	Undetermined	0	female	47	<50	53	154	22.3478	Yes	155	63	47	110	69	67.3	35.5	31.8	22.3	9.1	13.2	4148	4.73	53.3	0.69	4.1	3.74	0.41	2.78649	8577	1726.19
8042	-	-	+	-	-	HCVmono-infection	7270000	1b	N/A	male	65	≥60	55	166	19.9594	No	164	49	47	72	37	72.3	41.6	30.7	8.9	3.7	5.2	4897	8.13	64	1.17	3.79	4.75	0.3	2.8328	N/A	N/A
8044	-	-	+	-	-	HCVmono-infection	5450000	1b	N/A	male	57	50-59	75	162	28.578	No	205	34	42	78	40	80	46.5	33.5	10.7	3.2	7.5	9977	6.11	69.9	1.12	4.03	4.17	0.17	1.45873	N/A	N/A
8045	-	-	+	-	-	HCVmono-infection	9220000	1b	N/A	female	56	50-59	53	153	22.6409	No	133	27	39	94	18	70.1	40.2	29.9	7.6	2.4	5.2	9427	5.16	71.5	1.61	7.07	3.73	0.2	1.8204	N/A	N/A
8047	-	-	+	-	-	HCVmono-infection	5440000	N/A	N/A	male	58	50-59	72	169	25.2092	No	246	59	117	98	61	85.2	44.1	41.1	12.3	4.1	8.2	8691	11.72	86.9	1.32	5.41	4.54	0.24	1.28603	N/A	N/A
8048	-	-	+	-	-	HCVmono-infection	7930000	1b	N/A	male	62	≥60	60	162	22.8624	Yes	146	82	103	69	107	75.1	42.4	32.7	16.5	5.8	10.7	6546	4.89	72.6	1.3	4.71	3.96	0.56	3.43111	N/A	N/A
8050	-	-	+	-	-	HCVmono-infection	0	N/A	N/A	male	34	<50	61	167	21.8724	No	275	36	33	71	116	78.3	51.4	26.9	14.9	4.6	10.3	9843	3.27	72.5	1.3	4.62	4.23	0.13	0.774804	N/A	N/A
8052	-	-	+	-	-	HCVmono-infection	5930000	2a	N/A	female	47	<50	67	159	26.5021	Yes	150	23	27	54	14	72.9	41.1	31.8	12.7	3.8	8.9	9534	3.71	53.2	1.24	3.71	4.26	0.15	1.38692	N/A	4265.1
8053	-	-	+	-	-	HCVmono-infection	3150000	2a	N/A	male	59	50-59	68	164	25.2826	No	58	109	100	81	368	86.3	43.5	42.8	16.5	6.9	9.6	7014	6.16	77.8	1.64	3.4	5.01	1.88	11.0879	N/A	N/A
8054	-	-	+	-	-	HCVmono-infection	9520000	1b	N/A	female	39	<50	66	156	27.1203	No	334	20	20	60	15	69	42	27	7	2.2	4.8	9853	3.7	42.5	1.88	3.75	3.96	0.06	0.522196	N/A	N/A
8057	-	-	+	-	-	HCVmono-infection	0	N/A	N/A	female	38	<50	44	152	19.0443	No	259	18	5	30	10	68.5	39.3	29.2	4.8	1.7	3.1	5513	4.37	51.8	0.93	4.07	4.83	0.07	1.18106	N/A	N/A
8058	+	-	+	-	-	HBV-HCV co-infection	0	N/A	778	female	33	<50	57	146	26.7405	No	227	22	16	60	24	75.3	43.7	31.6	7.2	2.5	4.7	6840	5.69	70.7	2.69	6.09	4.37	0.1	0.799559	10494	1.58
8059	-	-	+	-	-	HCVmono-infection	0	Undetermined	N/A	female	49	<50	57	156	23.4221	No	336	16	11	54	10	70.9	40.4	30.5	13.2	4	9.2	7770	3.73	57.2	1.43	3.76	4.96	0.05	0.703526	N/A	N/A
8064	-	-	+	-	-	HCVmono-infection	1260000	2a	N/A	male	60	≥60	76	173	25.3934	No	128	39	94	60	38	74.2	46.4	27.8	21	6.4	14.6	7409	5.28	67.8	0.8	4.41	6.38	0.3	1.88557	N/A	N/A
8066	-	-	+	-	-	HCVmono-infection	0	N/A	N/A	male	52	50-59	55	166	19.9594	Yes	188	29	20	53	39	81.6	48.7	32.9	22.3	7	15.3	7220	5.27	78.8	1.69	3.69	4.03	0.15	1.79361	N/A	N/A
8069	-	-	+	-	-	HCVmono-infection	2620000	1b	N/A	male	60	≥60	75	164	27.8852	No	85	91	115	105	93	73.6	39.9	33.7	15.7	5	10.7	5703	6.13	59.5	1.21	3.95	5.84	1.07	5.98997	N/A	N/A
8073	-	-	+	-	-	HCVmono-infection	8500000	2a	N/A	male	63	≥60	62	160	24.2188	No	192	31	43	62	49	77.2	49.7	27.5	32.3	6.9	25.4	10168	5.9	73.8	0.77	5.85	3.69	0.16	1.5512	N/A	N/A
8074	-	-	+	-	-	HCVmono-infection	258	N/A	N/A	female	59	50-59	57	146	26.7405	No	273	17	11	91	25	71.7	43	28.7	5.4	2.1	3.3	11018	3.37	39.4	3.15	5.31	11.64	0.06	1.10775	N/A	N/A
8076	+	-	-	-	-	HBV mono-infection	N/A	N/A	95	male	41	<50	79	170	27.3356	No	221	27	54	72	44	70.5	45.1	25.4	12.4	4.1	8.3	12726	4.74	70.2	1.62	4.15	5.4	0.12	0.681645	4269	N/A
8077	+	-	-	-	-	HBV mono-infection	N/A	N/A	161	female	47	<50	74.5	158	29.843	No	235	17	17	79	20	77.3	44.3	33	12	3.5	8.5	11069	5.11	58.2	1.32	5.08	8.03	0.07	0.824621	1992	N/A
8079	-	-	+	-	-	HCVmono-infection	12200000	1b	N/A	male	32	<50	82	173	27.3982	No	225	25	29	67	38	71.5	44.9	26.6	12.7	3.9	8.8	10946	9.49	83.7	1.76	4.16	3.98	0.11	0.66025	N/A	N/A
8083	-	-	+	-	-	HCVmono-infection	19600000	2a	N/A	male	48	<50	79	162	30.1021	No	136	26	59	90	56	70	43.1	26.9	7.2	2.2	5	12246	3.97	62.9	5.09	6.51	12.61	0.19	1.19467	N/A	N/A
8085	-	-	+	-	-	HCVmono-infection	8860000	1b	N/A	female	46	<50	61	156	25.0657	No	140	36	36	66	13	70.2	40.5	29.7	12.1	4	8.1	5927	5.21	59.1	1.09	3.93	3.66	0.26	1.97143	N/A	N/A
8091	-	-	+	-	-	HCVmono-infection	15100000	1b	N/A	male	34	<50	60	166	21.7738	Yes	130	28	25	78	15	69.3	46.1	23.2	13.9	4.6	9.3	8461	5.82	72	0.92	2.79	3.74	0.22	1.46462	N/A	N/A
8093	-	-	+	-	-	HCVmono-infection	909000	2a	N/A	male	49	<50	70	161	27.0051	No	114	117	241	127	289	80	42.7	37.3	15.8	6	9.8	10120	6.53	88.4	2.4	3.9	12.23	1.03	3.23943	N/A	N/A
8096	-	-	+	-	-	HCVmono-infection	15.4	N/A	N/A	female	45	<50	65	160	25.3906	No	218	20	7	60	15	71.2	45.4	25.8	12.7	3.6	9.1	9205	4.63	64.2	0.88	4.85	3.65	0.09	1.5604	N/A	N/A
8102	-	-	+	-	-	HCVmono-infection	2490000	2a	N/A	male	58	50-59	65	170	22.4913	No	184	28	16	63	23	73.7	44.8	28.9	21.2	6.5	14.7	5812	8.46	88.3	1.13	4.89	3.43	0.15	2.20652	N/A	N/A
8104	-	-	+	-	-	HCVmono-infection	0	N/A	N/A	female	55	50-59	55	156	22.6003	No	390	24	22	109	64	81.2	46.1	35.1	5.6	2.1	3.5	11470	8.87	59.9	3.33	5.98	3.56	0.06	0.721602	N/A	N/A
8105	-	-	+	-	-	HCVmono-infection	15	N/A	N/A	male	55	50-59	58	168	20.5499	Yes	297	28	19	98	310	69.7	40.6	29.1	8.1	3	5.1	8345	5.13	63.9	1.8	6.22	3.6	0.09	1.18956	N/A	N/A
8108	-	-	+	-	-	HCVmono-infection	6770	N/A	N/A	male	57	50-59	N/A	N/A	N/A	N/A	131	69	136	111	108	80.2	42.3	37.9	12.4	4.9	7.5	5238	6.69	59	1.04	3.25	26.34	0.53	2.57444	N/A	N/A
8109	-	-	+	-	-	HCVmono-infection	3740000	1b	N/A	male	43	<50	56	164	20.8209	No	200	41	65	72	30	69.4	41.9	27.5	21.2	6	15.2	9475	6.37	81.5	0.46	3.68	3.43	0.21	1.09337	N/A	N/A
8112	-	-	+	-	-	HCVmono-infection	71500	N/A	N/A	male	42	<50	61	170	21.1073	No	151	59	122	78	30	66.9	42.3	24.6	14.7	4.4	10.3	5437	8.11	73.2	0.8	3.13	2.83	0.39	1.48575	N/A	1672.45
8113	-	-	+	-	-	HCVmono-infection	140000	Undetermined	N/A	male	57	50-59	55	157.5	22.1718	No	152	102	157	72	31	73.7	40.9	32.8	10.9	3.8	7.1	6945	8.83	73.4	0.59	3.14	4.63	0.67	3.05268	N/A	N/A
8114	-	-	+	-	-	HCVmono-infection	3430000	1b	N/A	male	58	50-59	62	168	21.9671	No	198	53	40	71	17	61.5	40.7	20.8	13.9	4.1	9.8	6253	6.87	58.9	0.53	4.27	4.43	0.27	2.45476	N/A	N/A
8115	-	-	+	-	-	HCVmono-infection	263000	1b	N/A	female	42	<50	52	154	21.9261	No	259	21	16	67	35	69.8	43.6	26.2	8.2	2.9	5.3	8662	5.26	48.6	1.05	3.53	2.85	0.08	0.851351	N/A	N/A
8117	-	-	+	-	-	HCVmono-infection	202000	Undetermined	N/A	female	62	≥60	79	155	32.8824	No	110	79	86	93	56	77.9	37.8	40.1	11.7	5	6.7	4845	5.7	57.5	1.49	4.23	5.39	0.72	4.8015	N/A	N/A
8118	-	-	+	-	-	HCVmono-infection	0	N/A	N/A	female	43	<50	50	157	20.2848	No	386	20	14	61	20	69.7	43.8	25.9	10.4	2.7	7.7	9618	7.38	51.9	1.08	4.41	4	0.05	0.595453	N/A	2.38
8120	-	-	+	-	-	HCVmono-infection	0	N/A	0	female	54	50-59	51	152	22.0741	No	253	24	16	88	21	74	48.1	25.9	14.7	4.4	10.3	8528	4.39	58	1.28	2.86	3.69	0.09	1.28063	N/A	N/A
8124	-	-	+	-	-	HCVmono-infection	261000	1b	N/A	male	53	50-59	70	173	23.3887	No	217	67	91	84	243	87.8	44.9	42.9	14.4	6.3	8.1	8869	4.47	67.7	0.72	4.86	3.27	0.31	1.71542	N/A	N/A
8125	-	-	+	-	-	HCVmono-infection	5360000	1b/2a	N/A	male	58	50-59	63	156	25.8876	Yes	230	52	78	80	49	74.5	45.2	29.3	24.4	5.5	18.9	6237	4.58	58.2	1.74	4.28	5.34	0.23	1.48476	N/A	N/A
8129	+	-	+	-	-	HBV-HCV co-infection	6290	N/A	0	male	55	50-59	55	163	20.7008	Yes	190	32	32	66	34	79.6	50.4	29.2	19.3	5.4	13.9	7766	6.03	69.8	1.09	3.4	4.26	0.17	1.63751	0.445	62.75
8130	-	-	+	-	-	HCVmono-infection	0	N/A	N/A	female	41	<50	56	161	21.6041	Yes	218	27	24	51	17	73.3	45.6	27.7	9.5	2.7	6.8	8326	4.09	59.8	1.17	4.32	3.06	0.12	1.03654	N/A	N/A
8133	-	-	+	-	-	HCVmono-infection	15	N/A	N/A	female	46	<50	57	152	24.6711	No	46	174	83	215	250	82.2	31	51.2	57.9	29.1	28.8	2371	3.04	41.9	4.29	2.97	1.51	3.78	19.099	N/A	N/A
8134	-	-	+	-	-	HCVmono-infection	0	N/A	N/A	female	60	≥60	58	155	24.1415	Yes	348	22	24	98	52	77.6	46.2	31.4	9.5	2.3	7.2	14963	10.32	64.8	3.3	9.91	4.36	0.06	0.774264	N/A	N/A
8135	+	-	-	-	-	HBV mono-infection	N/A	N/A	20	male	43	<50	88	174	29.0659	No	242	27	34	75	105	74.6	47.2	27.4	8.6	3.1	5.5	14192	6.97	69.6	1.25	4.51	5	0.11	0.822768	7933	N/A
8136	-	-	+	-	-	HCVmono-infection	7720000	2a	N/A	male	64	≥60	72	167	25.8166	Yes	158	80	162	44	163	77.4	43.3	34.1	20.1	7	13.1	9078	4.28	80.3	1.1	3.61	2.96	0.51	2.54598	N/A	N/A
8137	-	-	+	-	-	HCVmono-infection	17100000	2a	N/A	female	55	50-59	48	151	21.0517	No	154	23	18	73	15	81.3	48.8	32.5	16.5	4	12.5	10354	6.15	67.9	1.21	4.75	3.66	0.15	1.93613	N/A	N/A
8138	-	-	+	-	-	HCVmono-infection	8710000	1b	N/A	male	58	50-59	57	154	24.0344	Yes	49	70	70	78	94	74.9	35.4	39.5	28.6	11.7	16.9	2757	3.54	77.7	1.02	2.6	3.37	1.43	9.90332	N/A	N/A
8140	-	-	+	-	-	HCVmono-infection	170000	Undetermined	N/A	female	31	<50	66	165	24.2424	Yes	77	127	114	142	108	74.6	40.9	33.7	18.1	7.2	10.9	4932	5.15	61.8	1.75	4.17	5.66	1.65	4.78875	N/A	N/A
8141	-	-	+	-	-	HCVmono-infection	58300	N/A	N/A	female	61	≥60	56	148	25.5661	Yes	181	42	40	69	22	82.9	47.8	35.1	9.9	3.5	6.4	9607	5.69	56.2	0.61	4.04	4.1	0.23	2.23805	N/A	N/A
8142	-	-	+	-	-	HCVmono-infection	0	N/A	N/A	male	61	≥60	36	167	12.9083	Yes	181	38	19	83	76	95.6	53.1	42.5	16.6	5.5	11.1	6224	5.74	75.2	1.71	5.09	3.81	0.21	2.93804	N/A	N/A
8143	-	-	+	-	-	HCVmono-infection	0	N/A	N/A	female	59	50-59	48	156	19.7239	Yes	121	26	12	75	27	77.6	47.2	30.4	14.4	5.2	9.2	7956	3.69	70.1	1.26	4.23	4.99	0.21	3.65973	N/A	N/A
8145	-	-	+	-	-	HCVmono-infection	22300000	2a	N/A	male	52	50-59	78	168	27.6361	Yes	35	30	27	52	36	71.2	42.7	28.5	34.6	7.5	27.1	6193	3.62	55.2	1.7	5.43	6.66	0.86	8.57778	N/A	N/A
8146	+	-	-	-	-	HBV mono-infection	N/A	N/A	20	male	46	<50	74	163	27.852	Yes	85	159	163	114	86	75.8	36.7	39.1	32.3	11.5	20.8	5386	3.77	53.8	0.76	4.01	2.54	1.87	6.73973	6330	N/A
8148	-	-	+	-	-	HCVmono-infection	4960000	Undetermined	N/A	male	61	≥60	58	167	20.7967	Yes	106	61	82	81	194	82.4	47.9	34.5	14.1	5.5	8.6	8606	4.07	69.6	1.71	4.34	4.95	0.58	3.87656	N/A	N/A
8149	-	-	+	-	-	HCVmono-infection	4310	N/A	N/A	female	56	50-59	44	151	19.2974	No	218	34	38	87	19	75.1	47.5	27.6	9.3	3.2	6.1	6746	4.52	57.3	0.82	4.05	3.6	0.16	1.41683	N/A	N/A
8150	-	-	+	-	-	HCVmono-infection	6700000	1b	N/A	female	59	50-59	52	159	20.5688	No	254	38	33	68	33	80.6	49.7	30.9	13.4	4	9.4	11393	7.03	61.6	2.1	5.02	3.97	0.15	1.53654	N/A	N/A
8151	+	-	+	-	-	HBV-HCV co-infection	33.1	N/A	0	male	50	50-59	58	164	21.5645	Yes	235	64	50	72	242	85.6	45.3	40.3	11	3.7	7.3	6974	6.11	64.3	4.82	3.96	4.77	0.27	1.92574	9836	2.02
8152	+	-	+	-	-	HBV-HCV co-infection	5590000	Undetermined	44.1	female	56	50-59	50	154	21.0828	No	156	44	54	83	62	81.2	42.2	39	12.2	4.3	7.9	8637	4.84	56.2	1.15	4.43	3.98	0.28	2.14941	1.12	5653.48
8153	-	-	+	-	-	HCVmono-infection	49100	N/A	N/A	male	73	≥60	57	156	23.4221	No	160	47	32	80	31	77.8	44.8	33	13.4	4	9.4	7971	5.03	81.4	1.58	3.88	3.52	0.29	3.79076	N/A	N/A
8158	+	-	-	-	-	HBV mono-infection	N/A	N/A	840000	male	41	<50	65	170	22.4913	No	132	59	62	69	52	74.6	42.3	32.3	15.6	5.6	10	7319	5.76	76.7	0.58	3.86	2.72	0.45	2.32737	8651	N/A
8159	-	-	+	-	-	HCVmono-infection	21600000	1b	N/A	male	74	≥60	53	170	18.3391	Yes	105	51	37	91	95	75.2	44.7	30.5	24.3	7.2	17.1	6808	6.72	88.4	1.04	3.6	4.55	0.49	5.90897	N/A	N/A
8161	-	-	+	-	-	HCVmono-infection	34900000	1b	N/A	female	52	50-59	83	160	32.4219	Yes	209	21	23	66	24	73.4	44.1	29.3	14	3.9	10.1	9530	4.29	58.7	1.01	4.69	4.08	0.1	1.08946	N/A	N/A
8162	-	-	+	-	-	HCVmono-infection	2490000	1b	N/A	male	69	≥60	62	172	20.9573	Yes	159	27	16	94	42	75.9	42	33.9	13.3	4.8	8.5	7413	8.48	151	1.19	4.23	4.01	0.17	2.92925	N/A	N/A
8166	+	-	+	-	-	HBV-HCV co-infection	0	1b	28.4	female	58	50-59	48	151	21.0517	Yes	291	18	9	93	10	79.9	33.7	46.2	7.2	2.3	4.9	6122	7.25	67.9	0.85	3.92	4.23	0.06	1.19588	1.26	4.96
8168	-	-	+	-	-	HCVmono-infection	0	N/A	N/A	male	63	≥60	89	165	32.6905	Yes	227	24	30	60	20	74.2	44.1	30.1	14.3	4.4	9.9	9781	7.74	65.4	3.05	3.59	5.51	0.11	1.21609	N/A	N/A
8169	-	-	+	-	-	HCVmono-infection	15	N/A	N/A	male	39	<50	65	175	21.2245	No	172	27	17	55	12	74.8	50.5	24.3	47.7	7.6	40.1	8492	7.5	60.8	0.58	3.36	2.92	0.16	1.48483	N/A	N/A
8170	+	-	-	-	-	HBV mono-infection	N/A	N/A	0	male	52	50-59	51	170	17.6471	No	247	23	21	52	13	76.3	43.5	32.8	11.9	4	7.9	9331	3.52	62.6	1.24	3.7	4.73	0.09	1.05663	2.17	N/A
8173	+	-	+	-	-	HBV-HCV co-infection	0	N/A	43300000	male	62	≥60	70	165	25.7117	Yes	115	52	79	87	32	79.1	45.1	34	19.9	5.2	14.7	7290	4.46	82.7	1.67	3.79	3.41	0.45	3.15416	7273	2.72
8174	+	-	+	-	-	HBV-HCV co-infection	374000	Undetermined	30.8	female	61	≥60	71	155	29.5525	No	93	120	83	205	31	71.7	34.8	36.9	19.9	6.9	13	3502	5.17	60.6	1.04	3.12	5.8	1.29	8.63951	1.36	832
8175	-	-	+	-	-	HCVmono-infection	10600000	2a	N/A	male	52	50-59	56	162	21.3382	Yes	206	32	35	52	31	70.7	46.3	24.4	18.2	4.5	13.7	9273	7.24	72.4	1.06	5.34	3.34	0.16	1.36538	N/A	N/A
8177	+	-	-	-	-	HBV mono-infection	N/A	N/A	54.5	male	48	<50	68	133	38.442	No	110	28	28	61	30	79.2	46.7	32.5	15.1	4.7	10.4	6554	7.19	73.4	0.86	3.45	3.4	0.25	2.30902	1200	N/A
8178	+	-	-	-	-	HBV mono-infection	N/A	N/A	977	female	48	<50	65	155	27.0552	No	250	35	31	122	16	78	43.4	34.6	11.2	3.4	7.8	12341	6.51	63.8	1.01	5.31	3.88	0.14	1.20695	8779	N/A
8180	-	-	+	-	-	HCVmono-infection	40.6	N/A	N/A	female	65	≥60	85	161	32.7919	No	117	48	27	137	69	80.3	34.2	46.1	38.4	13.4	25	2519	4.07	76	2.05	4.12	3.63	0.41	5.132	N/A	N/A
8181	-	-	+	-	-	HCVmono-infection	1940	N/A	N/A	female	58	50-59	46	152	19.91	Yes	71	23	15	43	13	74.8	41.5	33.3	7.5	2.7	4.8	7300	4.08	60	1.67	4.81	3.54	0.32	4.85123	N/A	N/A
8182	+	-	-	-	-	HBV mono-infection	N/A	N/A	27900	female	44	<50	N/A	N/A	N/A	N/A	156	20	15	49	18	72.5	43.9	28.6	10.7	2.8	7.9	10338	3.49	51.2	1.64	5.36	3.31	0.13	1.45651	8696	N/A
8183	+	-	-	-	-	HBV mono-infection	N/A	N/A	1090	female	47	<50	70	158	28.0404	No	336	25	14	65	11	81	42.9	38.1	9.6	3.3	6.3	8192	2.58	64.5	1.42	3.8	4.6	0.07	0.934619	8051	N/A
8184	-	-	+	-	-	HCVmono-infection	15	N/A	N/A	male	41	<50	77	172	26.0276	Yes	166	31	37	68	17	74.8	45.2	29.6	15.4	4.1	11.3	9275	5.91	60.2	1.58	4.16	2.8	0.19	1.25874	N/A	N/A
8186	-	-	+	-	-	HCVmono-infection	15	N/A	N/A	female	42	<50	63	162	24.0055	Yes	211	26	38	57	30	63	40.9	22.1	5.2	2.2	3	5268	4.98	50.3	0.61	3.29	3.53	0.12	0.839554	N/A	N/A
8188	-	-	+	-	-	HCVmono-infection	173000	Undetermined	N/A	male	57	50-59	46	154	19.3962	Yes	253	166	176	114	48	82.9	42.2	40.7	13.8	5.5	8.3	6032	7.83	61.7	0.53	4.21	5.45	0.66	2.81907	N/A	N/A
8189	-	-	+	-	-	HCVmono-infection	15600	2a	N/A	male	49	<50	63	159	24.9199	No	267	62	63	75	606	83	41.2	41.8	11.1	4.3	6.8	7947	6.48	76.8	2.21	4.39	5.51	0.23	1.43353	N/A	N/A
8190	-	-	+	-	-	HCVmono-infection	751000	1b	N/A	male	59	50-59	50	159	19.7777	Yes	91	55	76	128	73	78.4	45.5	32.9	15.1	5.8	9.3	5710	6.63	76.3	1.14	3.82	5.66	0.6	4.09041	N/A	N/A
8192	-	-	+	-	-	HCVmono-infection	2380000	2a	N/A	male	55	50-59	57	161	21.9899	No	130	69	76	85	97	78.7	42.9	35.8	46.4	11.2	35.2	5835	4.43	61.4	1.01	3.95	3.6	0.53	3.34859	N/A	N/A
8195	-	-	+	-	-	HCVmono-infection	2030000	2a	N/A	female	49	<50	70	161	27.0051	No	263	51	78	77	29	79.4	47.9	31.5	15.6	5.4	10.2	10998	4.61	51.7	2.41	5.65	4.31	0.19	1.07588	N/A	N/A
8196	-	-	+	-	-	HCVmono-infection	293000	1b	N/A	male	71	≥60	67	164	24.9108	Yes	119	47	59	85	18	74.2	45.1	29.1	19.8	6	13.8	5392	5.11	79.7	0.96	3.74	3.89	0.39	3.65076	N/A	N/A
8198	+	-	+	-	-	HBV-HCV co-infection	0	N/A	20	female	46	<50	70	155	29.1363	Yes	299	18	10	35	15	69.8	43	26.8	11.7	3.6	8.1	7668	4.58	56.6	0.84	2.8	3.69	0.06	0.875708	1.23	1.58
8199	+	-	+	-	-	HBV-HCV co-infection	15	N/A	36.4	female	66	≥60	66	147	30.5428	No	285	18	16	74	25	74.2	45.5	28.7	6.4	2.1	4.3	11559	3.77	56.4	2.68	6.59	3.77	0.06	1.04211	1.16	1.77
8200	-	-	+	-	-	HCVmono-infection	0	N/A	0	male	47	<50	73	171	24.9649	Yes	163	22	12	49	20	75.9	46.8	29.1	16.6	4.2	12.4	11322	4.11	82.5	1.83	5.82	3.98	0.13	1.83123	N/A	N/A
8204	-	-	+	-	-	HCVmono-infection	15	N/A	N/A	male	39	<50	75	166	27.2173	No	227	22	28	62	33	71.6	46.2	25.4	12.8	3.8	9	9823	5.12	60.6	1.51	4.25	3.34	0.1	0.714303	N/A	N/A
8206	-	-	+	-	-	HCVmono-infection	0	Undetermined	0	male	84	≥60	66	172	22.3094	No	194	24	21	88	40	71.6	41.8	29.8	15	3.9	11.1	6831	6.13	79.9	1.55	4.65	3.53	0.12	2.26767	N/A	N/A
8209	-	-	+	-	-	HCVmono-infection	338000	1b	N/A	male	49	<50	61	162	23.2434	No	139	22	30	64	16	69.1	46	23.1	13	3.9	9.1	8654	4.08	76.7	1.16	3.41	4.01	0.16	1.41594	N/A	N/A
8212	-	-	+	-	-	HCVmono-infection	15	N/A	N/A	female	59	50-59	75	155	31.2175	Yes	322	25	17	67	21	72.6	46.5	26.1	7.1	2.5	4.6	11066	6.93	78.2	2.5	4.51	4.13	0.08	1.11099	N/A	N/A
8214	-	-	+	-	-	HCVmono-infection	61200	N/A	N/A	male	59	50-59	N/A	N/A	N/A	N/A	369	35	39	91	188	88	43.3	44.7	8.2	2.9	5.3	9471	4.05	56.7	1.4	5.25	4.13	0.09	0.89611	N/A	N/A
8215	-	-	+	-	-	HCVmono-infection	15	N/A	N/A	female	56	50-59	N/A	N/A	N/A	N/A	363	20	8	40	21	74.9	49	25.9	10.5	2.9	7.6	9155	3.79	68.5	3.02	6.25	3.86	0.06	1.09085	N/A	N/A
8216	-	-	+	-	-	HCVmono-infection	1650000	2a	N/A	female	56	50-59	53	160	20.7031	No	202	18	13	110	51	67.8	38.5	29.3	4.4	1.9	2.5	8227	8.05	49.6	1.03	4.09	3.71	0.09	1.384	N/A	N/A
8217	-	-	+	-	-	HCVmono-infection	7160000	1b	N/A	female	48	<50	54	158	21.6311	No	141	67	65	119	81	88.7	37	51.7	10	4	6	5414	3.6	56.2	0.97	3.31	4.54	0.48	2.82905	N/A	N/A
8218	-	-	+	-	-	HCVmono-infection	1000000	2a	N/A	female	55	50-59	47	158	18.8271	Yes	203	26	17	78	25	72.4	39.8	32.6	12	3.3	8.7	6660	6.86	56.2	0.79	3.7	3.46	0.13	1.7085	N/A	N/A
8222	-	-	+	-	-	HCVmono-infection	0	N/A	N/A	male	44	<50	66	170	22.8374	No	302	30	17	54	32	70.6	47.8	22.8	19.1	4.9	14.2	11576	6.56	74.1	0.87	5.33	2.81	0.1	1.06009	N/A	N/A
8223	-	-	+	-	-	HCVmono-infection	6320000	1b	N/A	male	51	50-59	52	163	19.5717	No	258	142	44	83	282	81.6	42.1	39.5	12.6	5.1	7.5	5788	6.69	54.4	0.9	4.73	5.31	0.55	4.23168	N/A	N/A
8226	-	-	+	-	-	HCVmono-infection	6500000	1b	N/A	male	48	<50	89	172	30.0838	Yes	181	32	49	62	22	71.5	43.6	27.9	14.8	3.7	11.1	7703	3.23	82.2	2.47	4.53	4.24	0.18	1.21231	N/A	N/A
8227	-	-	+	-	-	HCVmono-infection	1740000	N/A	N/A	male	49	<50	88	174	29.0659	Yes	161	22	18	57	61	77.7	42.8	34.9	7.2	2.8	4.4	8058	4.82	79.1	2.77	4.51	3.02	0.14	1.57818	N/A	N/A
8228	-	-	+	-	-	HCVmono-infection	771000	1b	N/A	male	47	<50	62	165	22.7732	Yes	161	22	20	65	44	69.3	43.3	26	29.7	7.3	22.4	7993	6.38	80	1.21	4.04	3.74	0.14	1.43608	N/A	N/A
8229	-	-	+	-	-	HCVmono-infection	3360000	1b	N/A	male	52	50-59	60	163	22.5827	Yes	70	122	126	156	233	72.2	35.7	36.5	40.5	15.7	24.8	3663	6.71	63.3	1.07	5.72	4.83	1.74	8.07383	N/A	N/A
8230	-	-	+	-	-	HCVmono-infection	206	N/A	N/A	male	43	<50	75	163	28.2284	No	243	43	75	95	56	71.2	43.4	27.8	7.1	3	4.1	10376	5.79	77.1	5.92	4.21	14.07	0.18	0.878618	N/A	N/A
8231	-	-	+	-	-	HCVmono-infection	376000	2a	N/A	male	67	≥60	67	172	22.6474	Yes	265	131	141	145	210	82.1	43.2	38.9	19.8	8.3	11.5	7907	5.69	73.4	0.79	5.42	4.57	0.49	2.78927	N/A	N/A
8232	+	-	+	-	-	HBV-HCV co-infection	0	N/A	272	male	43	<50	83	166	30.1205	No	192	30	39	65	34	74	46.6	27.4	17.3	4.4	12.9	13390	4.91	77.5	1.8	5.03	8.46	0.16	1.07586	10657	2.13
8237	-	-	+	-	-	HCVmono-infection	1670000	2a	N/A	male	56	50-59	75	178	23.6713	No	209	29	37	112	28	77.3	44.9	32.4	8.3	2.5	5.8	10167	5.58	77.8	1.29	4.69	3.42	0.14	1.27744	N/A	5044.77
8239	-	-	+	-	-	HCVmono-infection	29400	N/A	N/A	female	58	50-59	75	160	29.2969	No	169	27	24	106	19	75.4	44.6	30.8	12.7	4.9	7.8	7215	5.01	57.2	0.6	4.95	3.08	0.16	1.89147	N/A	N/A
8240	-	-	+	-	-	HCVmono-infection	2270000	1b	N/A	female	50	50-59	N/A	N/A	N/A	Yes	181	101	80	76	417	78.2	43.7	34.5	20.3	7.9	12.4	9232	4.81	50.1	1.74	4.61	4.71	0.56	3.11938	N/A	N/A
8241	+	+	-	-	-	HBV mono-infection	N/A	N/A	1860	male	59	50-59	58	164	21.5645	No	108	30	27	86	36	70.1	44.5	25.6	14	4.1	9.9	8648	8.91	80.5	0.76	5.42	3.03	0.28	3.15404	6573	N/A
8242	-	-	+	-	-	HCVmono-infection	12700000	1b	N/A	male	53	50-59	75	174	24.7721	No	217	58	109	105	129	83.3	48.9	34.4	9.2	3.3	5.9	9900	5.92	89.9	1	6.63	1.73	0.27	1.35685	N/A	N/A
8243	-	-	+	-	-	HCVmono-infection	0	N/A	N/A	female	40	<50	59	156	24.2439	Yes	357	22	14	51	43	71.3	45.7	25.6	10.1	3.2	6.9	9883	6.73	52.3	1.62	5.07	3.47	0.06	0.658795	N/A	N/A
8244	-	-	+	-	-	HCVmono-infection	2030000	1b	N/A	male	48	<50	64	162	24.3865	No	218	34	44	68	21	75.1	43.9	31.2	18.2	5.3	12.9	7180	4.25	63.5	0.82	4.46	2.86	0.16	1.12859	N/A	N/A
8246	-	-	+	-	-	HCVmono-infection	6720000	1b	N/A	male	63	≥60	80	181	24.4193	No	168	28	50	58	22	78.7	47.6	31.1	18.4	4.9	13.5	7810	4.73	74.9	1.39	4.44	3.27	0.17	1.48492	N/A	N/A
8249	-	-	+	-	-	HCVmono-infection	0	N/A	N/A	female	55	50-59	65	150	28.8889	No	216	27	33	67	18	72.3	44.7	27.6	6.7	2.4	4.3	7875	5.6	51	4.36	5.7	3.28	0.13	1.19678	N/A	N/A
8252	+	-	+	-	-	HBV-HCV co-infection	0	N/A	20	male	61	≥60	75	172	25.3515	No	221	22	19	68	43	70.6	44.2	26.4	14	4.3	9.7	4610	4.11	74.3	1.46	5.01	3.54	0.1	1.3931	109.3	1.15
8254	-	-	+	-	-	HCVmono-infection	5270000	1b	N/A	male	43	<50	70	176	22.5981	No	217	94	152	86	54	80.7	47	33.7	11	3.7	7.3	8550	5.89	72.7	1.83	5.39	3.34	0.43	1.51083	N/A	N/A
8255	-	-	+	-	-	HCVmono-infection	1200000	2a	N/A	female	55	50-59	56	158	22.4323	Yes	141	53	45	55	19	80.9	43.2	37.7	14.5	5.4	9.1	6853	6.63	77.1	0.74	4.23	3.09	0.38	3.08186	N/A	N/A
8258	-	-	+	-	-	HCVmono-infection	39000	N/A	N/A	male	62	≥60	56	174	18.4965	No	167	46	62	69	42	76.7	47.7	29	13.2	4.5	8.7	7415	6.45	72.4	1	3.32	2.84	0.28	2.16889	N/A	N/A
8259	-	-	+	-	-	HCVmono-infection	5590000	1b	N/A	male	45	<50	85	170	29.4118	No	175	31	38	71	67	73.1	46.3	26.8	17.7	4.8	12.9	12504	4.77	77.2	3.96	4.01	5.16	0.18	1.29314	N/A	16781.9
8264	-	-	+	-	-	HCVmono-infection	0	N/A	N/A	male	47	<50	70	178	22.0932	No	251	25	20	90	38	78.6	51.2	27.4	41.7	9.3	32.4	6645	11.26	79.8	1.59	6.26	3.14	0.1	1.04676	N/A	N/A
8265	-	-	+	-	-	HCVmono-infection	791	N/A	N/A	male	33	<50	100	188	28.2933	No	202	61	78	66	101	73.6	47.4	26.2	13.5	4.1	9.4	11221	6.49	65.3	0.79	4.42	3.98	0.3	1.12835	N/A	N/A
8268	+	+	-	-	-	HBV mono-infection	N/A	N/A	170000000	male	42	<50	66	178	20.8307	No	204	35	36	64	26	72.4	44.2	28.2	16.7	4.6	12.1	8754	8.55	81.7	1.23	4.42	2.94	0.17	1.20098	505.6	N/A
8269	-	-	+	-	-	HCVmono-infection	1280000	2a	N/A	male	48	<50	75	176	24.2123	No	200	40	37	56	32	79	49.3	29.7	16.7	4.8	11.9	8412	4.31	68.6	2.26	4.21	3.38	0.2	1.57823	N/A	N/A
8275	-	-	+	-	-	HCVmono-infection	98400	2a	N/A	female	59	50-59	60	162	22.8624	Yes	93	27	24	90	21	73.3	45.7	27.6	33.2	7.8	25.4	9101	5.33	62.3	0.86	3.97	3.98	0.29	3.49645	N/A	N/A
8278	-	-	+	-	-	HCVmono-infection	347000	2a	N/A	male	45	<50	65	177	20.7476	No	178	79	76	83	41	87.5	47.4	40.1	14	4.9	9.1	8738	7.96	57	0.65	3.56	3.65	0.44	2.29094	N/A	505.59
8281	-	-	+	-	-	HCVmono-infection	80800	N/A	N/A	female	32	<50	72	162	27.4348	No	255	49	89	42	34	81.4	46.3	35.1	8.6	2.8	5.8	9360	3.63	48.7	1.13	4.29	2.93	0.19	0.651795	N/A	N/A
8284	-	-	+	-	-	HCVmono-infection	671000	1b	N/A	male	45	<50	70	166	25.4028	No	176	29	49	66	77	74	46.4	27.6	13.2	3.8	9.4	12097	6.38	83	1.32	4.63	2.57	0.16	1.05925	N/A	N/A
8286	-	-	+	-	-	HCVmono-infection	6990000	1b	N/A	male	54	50-59	60	158	24.0346	No	80	64	95	92	55	83	49	34	31.7	9.3	22.4	9781	8.87	75.6	0.78	5.1	3.51	0.8	4.43223	N/A	N/A
8287	-	-	+	-	-	HCVmono-infection	15	N/A	N/A	male	55	50-59	55	179	17.1655	No	289	17	9	60	28	82.6	47.2	35.4	19.7	5.3	14.4	10551	6.62	68.2	1.02	5.91	2.57	0.06	1.07843	N/A	N/A
8288	+	-	-	-	-	HBV mono-infection	N/A	N/A	1150	female	46	<50	70	161	27.0051	No	177	25	21	41	19	72.7	45.4	27.3	10.9	3.4	7.5	9838	4.42	58.2	1.23	4.42	3.96	0.14	1.4178	6408	N/A
8291	-	-	+	-	-	HCVmono-infection	44000	1b	N/A	male	56	50-59	70	176	22.5981	Yes	143	59	53	64	239	79.5	45.6	33.9	13.2	4.6	8.6	13261	8.72	66.3	0.8	3.83	3.49	0.41	3.1737	N/A	N/A
8296	-	-	+	-	-	HCVmono-infection	6460000	1b	N/A	male	59	50-59	95	169	33.2621	No	85	90	134	131	168	76.3	44.2	32.1	30.6	8.9	21.7	6956	7.46	65.2	1.55	4.21	6.23	1.06	5.39664	N/A	N/A
8297	+	-	-	-	-	HBV mono-infection	N/A	N/A	697	male	34	<50	72	168	25.5102	No	207	32	52	98	36	78.1	49.2	28.9	19.4	6.1	13.3	12150	4.79	68.3	0.72	4.23	2.8	0.15	0.728881	4675	N/A
8298	-	-	+	-	-	HCVmono-infection	15	N/A	N/A	female	61	≥60	55	158	22.0317	No	244	23	22	126	35	81.4	47	34.4	15.8	4.4	11.4	9224	6.81	65.2	1.4	5.92	4.76	0.09	1.2259	N/A	N/A
8299	-	-	+	-	-	HCVmono-infection	499000	2a	N/A	male	47	<50	65	170	22.4913	Yes	124	81	181	49	131	70.4	44.5	25.9	10.5	3.5	7	4425	5.06	82.4	0.5	4.37	3.47	0.65	2.28203	N/A	N/A
8300	-	-	+	-	-	HCVmono-infection	0	N/A	N/A	female	58	50-59	58	158	23.2335	No	233	19	10	68	18	84.2	39.8	44.4	14.8	5.1	9.7	6693	9.17	96.5	0.62	3.9	3.19	0.08	1.49564	N/A	N/A
8305	+	-	-	-	-	HBV mono-infection	N/A	N/A	4330	female	67	≥60	61	155	25.3902	Yes	229	31	36	78	30	84.4	51	33.4	16.3	1.4	14.9	15827	4.29	58.2	2.97	5.97	4.49	0.14	1.51164	7977	N/A
8309	+	-	-	-	-	HBV mono-infection	N/A	N/A	345	female	40	<50	75	163	28.2284	No	211	31	39	52	18	74.2	44.5	29.7	13.3	1.7	11.6	26421	6.35	71.6	1.02	6.2	3.69	0.15	0.941037	2568	N/A
8312	-	-	+	-	-	HCVmono-infection	2610000	2a	N/A	female	53	50-59	60	156	24.6548	No	382	17	19	71	14	81.9	49.9	32	21.5	2.6	18.9	6790	4.85	56.6	1.23	5.29	3.28	0.04	0.541109	N/A	N/A
8317	-	-	+	-	-	HCVmono-infection	1190000	2a	N/A	male	50	50-59	75	175	24.4898	No	193	18	38	90	68	71.3	44.5	26.8	6.2	2.2	4	8619	5.52	67.1	2.12	7.92	2.96	0.09	0.756473	N/A	N/A
8318	-	-	+	-	-	HCVmono-infection	0	N/A	N/A	female	46	<50	66	159	26.1066	No	348	18	11	56	14	80	44.6	35.4	6.4	2.2	4.2	7736	5.35	63.6	3.29	3.72	3.5	0.05	0.717389	N/A	N/A
8319	-	-	+	-	-	HCVmono-infection	37800	N/A	N/A	female	54	50-59	48	156	19.7239	Yes	131	67	83	108	40	73.4	45.7	27.7	12.3	2.1	10.2	8929	5.24	55.8	0.74	3.65	3.73	0.51	3.0315	N/A	N/A
8336	+	+	-	-	-	HBV mono-infection	N/A	N/A	18600000	female	35	<50	61	163	22.9591	No	199	39	49	63	18	70.2	43.8	26.4	7.4	2.4	5	7875	5.32	53.2	1.98	3.14	3.41	0.2	0.979899	4166	N/A
8339	+	-	-	-	-	HBV mono-infection	N/A	N/A	42.8	female	38	<50	55	162	20.9572	No	203	31	25	70	23	70.1	49.2	20.9	10.4	3.3	7.1	6969	4.73	67.8	0.96	4.28	3.15	0.15	1.16059	6722	N/A
8344	+	-	+	-	-	HBV-HCV co-infection	0	N/A	8690	female	55	50-59	65	158	26.0375	No	261	26	28	73	19	71.8	43.9	27.9	16.9	3.8	13.1	8941	3.87	55.4	2.9	5.59	4.55	0.1	1.03542	10337	1.7
8345	-	-	+	-	-	HCVmono-infection	1890000	Undetermined	N/A	female	56	50-59	70	168	24.8016	Yes	256	28	27	107	26	80	41.4	38.6	17.6	4.6	13	10382	4.62	69.1	1.45	5.6	3.71	0.11	1.17876	N/A	N/A
8348	-	-	+	-	-	HCVmono-infection	12700000	2a	N/A	male	55	50-59	92	178	29.0367	Yes	191	25	37	68	24	78.6	48.4	30.2	11.7	3.3	8.4	11523	5.89	68.8	2.02	5.67	4.54	0.13	1.1835	N/A	N/A
8349	+	-	-	-	-	HBV mono-infection	N/A	N/A	1390	female	43	<50	60	157	24.3418	No	302	21	21	45	10	74.7	44.7	30	7.6	2.8	4.8	7053	4.62	51	0.57	3.99	4.44	0.07	0.652486	2073	N/A
8351	-	-	+	-	-	HCVmono-infection	0	N/A	N/A	female	58	50-59	77	159	30.4577	No	140	29	28	79	60	78.3	48.3	30	7.2	2.4	4.8	13822	7.73	60.1	2.36	6.74	5.25	0.21	2.27049	N/A	N/A
8352	-	-	+	-	-	HCVmono-infection	1220000	1b	N/A	female	66	≥60	56	158	22.4323	Yes	295	34	32	74	18	82.3	44.7	37.6	12.2	3.6	8.6	7438	4.54	53.7	1.34	5.77	4.12	0.12	1.3447	N/A	N/A
8353	+	+	-	-	-	HBV mono-infection	N/A	N/A	170000000	female	43	<50	80	164	29.7442	Yes	245	22	20	55	19	81.7	44.7	37	6.5	2.2	4.3	8099	3.36	59.9	3.82	4.5	3.44	0.09	0.863396	2178	N/A
8360	-	-	+	-	-	HCVmono-infection	2040000	1b	N/A	male	67	≥60	75	161	28.9341	No	125	65	113	49	69	77.2	46.3	30.9	28.8	9.2	19.6	8334	6.02	65.6	0.69	5.2	3.09	0.52	3.27747	N/A	N/A
8362	+	+	-	-	-	HBV mono-infection	N/A	N/A	5130	male	36	<50	75	179	23.4075	No	150	23	23	85	25	72.4	47.6	24.8	12.9	3.8	9.1	9681	8.68	75.7	1.01	4.99	4.06	0.15	1.151	9181	N/A
8366	-	-	+	-	-	HCVmono-infection	0	N/A	N/A	female	44	<50	72	169	25.2092	No	206	25	21	65	14	71.6	43.9	27.7	12.7	1.7	11	10780	2.63	60.6	2.22	4.36	3.53	0.12	1.16524	N/A	N/A
8375	-	-	+	-	-	HCVmono-infection	0	N/A	N/A	male	70	≥60	62	171	21.2031	No	275	31	16	54	31	76.6	50.3	26.3	20.1	3.3	16.8	7533	6.3	84.9	0.34	6.86	3.75	0.11	1.97273	N/A	N/A
8380	-	-	+	-	-	HCVmono-infection	1730000	2a	N/A	male	52	50-59	58	164	21.5645	Yes	255	27	30	89	14	70.6	41.3	29.3	9.4	2	7.4	8729	6.32	72.8	0.63	3.9	4.25	0.11	1.00523	N/A	N/A
8381	-	-	+	-	-	HCVmono-infection	4020000	2a	N/A	female	63	≥60	67	158	26.8386	No	242	40	40	78	18	75.4	43.1	32.3	5.2	1	4.2	8040	3.97	68.4	2.27	4.37	3.89	0.17	1.64648	N/A	N/A
8382	-	-	+	-	-	HCVmono-infection	5350	N/A	N/A	female	62	≥60	46	156	18.902	Yes	201	60	102	103	98	84.8	42.3	42.5	8.1	1.6	6.5	8612	4.4	69.5	1.81	4.62	4.24	0.3	1.83251	N/A	N/A
8395	-	-	+	-	-	HCVmono-infection	0	N/A	N/A	female	57	50-59	67	152	28.9993	No	311	18	29	92	81	79.6	44.7	34.9	10.3	2.7	7.6	11130	1.64	56.7	2.66	3.5	3.58	0.06	0.612615	N/A	N/A
8396	+	-	-	-	-	HBV mono-infection	N/A	N/A	20	male	35	<50	80	166	29.0318	No	268	17	40	80	26	78.1	47.1	31	10.6	1.9	8.7	11187	2.53	75.5	1.68	2.75	3.56	0.06	0.351036	6775	N/A
8399	-	-	+	-	-	HCVmono-infection	2190000	1b/2a	N/A	male	52	50-59	72	164	26.7698	No	203	41	50	74	68	75	48.6	26.4	12.1	2.3	9.8	9255	5.49	82.3	1.19	4.82	4.17	0.2	1.48527	N/A	N/A
8401	-	-	+	-	-	HCVmono-infection	0	N/A	N/A	female	37	<50	53	164	19.7055	Yes	173	19	13	40	17	71.2	44	27.2	9.9	3.6	6.3	7424	4.72	51.6	0.52	2.88	6.19	0.11	1.12704	N/A	N/A
8402	-	-	+	-	-	HCVmono-infection	6140000	1b	N/A	male	48	<50	56	164	20.8209	Yes	108	61	89	66	214	81.5	49.3	32.2	8.3	3.5	4.8	12205	4.52	79.1	1.05	4.46	3.11	0.56	2.87377	N/A	N/A
8404	-	-	+	-	-	HCVmono-infection	5610	2a	N/A	male	48	<50	88	176	28.4091	No	192	200	271	45	352	83.6	47.6	36	29.3	10.5	18.8	8330	5.22	66.4	0.84	4.7	4.28	1.04	3.03728	N/A	N/A
8405	-	-	+	-	-	HCVmono-infection	3170000	1b	N/A	male	54	50-59	58	170	20.0692	No	223	26	36	61	32	79.5	45.9	33.6	18.6	6.3	12.3	7366	7.85	69.5	0.64	4.51	5.29	0.12	1.04933	N/A	N/A
8406	-	-	+	-	-	HCVmono-infection	6470000	1b	N/A	female	47	<50	72	155	29.9688	Yes	231	34	29	78	62	69.7	39.1	30.6	11.7	3.3	8.4	8892	4.57	64.6	1.26	6.01	3.95	0.15	1.28459	N/A	N/A
8407	+	-	+	-	-	HBV-HCV co-infection	2370000	1b	0	male	50	50-59	60	164	22.3081	No	92	116	150	127	281	73.5	42.8	30.7	36.4	10.6	25.8	7155	4.78	63.9	1	4.11	5.61	1.26	5.14748	0.39	6116.29
8409	-	-	+	-	-	HCVmono-infection	21300	N/A	N/A	male	76	≥60	53	160	20.7031	No	223	73	82	113	108	74.9	35.2	39.7	13.5	5.6	7.9	3939	6.74	96.1	0.6	3.8	3.8	0.33	2.74742	N/A	N/A
8413	-	-	+	-	-	HCVmono-infection	1020000	1b	N/A	male	42	<50	78	176	25.1808	No	199	31	39	68	22	76.8	44.8	32	17.5	4.2	13.3	9396	5.47	76.9	1.07	4.93	3.92	0.16	1.04767	N/A	1805.14
8414	-	-	+	-	-	HCVmono-infection	2220	N/A	N/A	male	55	50-59	86	163	32.3685	Yes	151	50	50	71	55	79.6	45.1	34.5	18.2	4.9	13.3	10135	5.55	71.9	2.27	4.38	3.79	0.33	2.57555	N/A	N/A
8416	+	-	-	-	-	HBV mono-infection	N/A	N/A	21.5	female	60	≥60	62	155	25.8065	No	277	20	23	86	22	74.7	44.6	30.1	27.6	6.3	21.3	6355	11.27	68.7	0.9	6.79	4.42	0.07	0.903312	50.84	N/A
8417	-	-	+	-	-	HCVmono-infection	2000000	2a	N/A	male	59	50-59	65	175	21.2245	Yes	182	37	68	68	29	71	44.2	26.8	17.8	4.7	13.1	9008	7.27	68.7	0.96	4.38	4.44	0.2	1.45455	N/A	N/A
8419	+	-	+	-	-	HBV-HCV co-infection	789000	1b	383	male	63	≥60	69	160	26.9531	Yes	111	62	138	54	157	74.3	42.8	31.5	21.8	6.8	15	9385	8.42	83.3	1.61	4.23	3.69	0.56	2.9955	1920	2351.32
8422	-	-	+	-	-	HCVmono-infection	27900	N/A	N/A	female	66	≥60	55	147	25.4524	No	147	33	40	127	89	78.4	45.9	32.5	11.2	3.4	7.8	8592	5.14	53	1.39	4.01	4.49	0.22	2.34267	N/A	N/A
8426	-	-	+	-	-	HCVmono-infection	345	N/A	N/A	female	44	<50	75	166	27.2173	No	277	24	21	55	17	73.5	41	32.5	9.8	2.7	7.1	8248	5.26	67.9	2.59	4.65	4	0.09	0.831906	N/A	N/A
8428	-	-	+	-	-	HCVmono-infection	4550000	2a	N/A	female	79	≥60	40	145	19.025	No	349	21	8	59	47	79.6	41.8	37.8	10.6	3.9	6.7	7919	5.97	66.1	1.15	4.74	3.58	0.06	1.68064	N/A	N/A
8430	-	-	+	-	-	HCVmono-infection	5320000	1b	N/A	female	28	<50	61	158	24.4352	No	155	26	25	58	25	72.4	42.3	30.1	11.5	3	8.5	9643	4.12	47.7	1.37	4.26	4.57	0.17	0.939355	N/A	N/A
8431	-	-	+	-	-	HCVmono-infection	2900	N/A	N/A	male	46	<50	65	170	22.4913	Yes	162	30	32	55	31	78.7	43.2	35.5	21.9	6	15.9	7697	5.99	86.9	0.91	3.1	3.46	0.19	1.50588	N/A	N/A
8432	-	-	+	-	-	HCVmono-infection	11300000	1b	N/A	male	48	<50	62	165	22.7732	No	105	132	174	85	199	75.4	43.9	31.5	19.3	5.9	13.4	8687	5.53	58.7	1.25	3.5	10.89	1.26	4.57458	N/A	N/A
8433	-	-	+	-	-	HCVmono-infection	15300	2a	N/A	male	50	50-59	86	172	29.0698	No	155	74	54	55	188	80.3	46.6	33.7	16.2	4.8	11.4	10787	5.41	59.5	1.09	3.88	4.1	0.48	3.24843	N/A	354.88
8434	-	-	+	-	-	HCVmono-infection	0	N/A	N/A	male	52	50-59	81	175	26.449	No	154	30	15	53	43	73.1	46.7	26.4	19.8	5.6	14.2	10764	5.59	93.1	1.07	2.68	4.12	0.19	2.61552	N/A	N/A
8435	-	-	+	-	-	HCVmono-infection	15	N/A	N/A	female	59	50-59	61	154	25.721	Yes	264	27	35	93	39	68.6	40.9	27.7	10.9	3.7	7.2	10191	5.99	46.4	2.25	4.29	3.58	0.1	1.01995	N/A	N/A
8436	-	-	+	-	-	HCVmono-infection	56.4	N/A	N/A	male	65	≥60	86	171	29.4108	Yes	170	32	41	47	39	69.9	44.6	25.3	10.8	2.9	7.9	9897	8.04	75.3	2.79	4.16	4.4	0.19	1.91083	N/A	N/A
8437	-	-	+	-	-	HCVmono-infection	15	N/A	N/A	male	48	<50	73	174	24.1115	No	186	25	19	64	40	78.8	49.8	29	12.4	3.8	8.6	7950	7.06	71.2	0.8	4.74	4.03	0.13	1.4801	N/A	N/A
8438	+	+	-	-	-	HBV mono-infection	N/A	N/A	20	male	43	<50	92	182	27.7744	No	158	27	29	43	16	81.3	53.5	27.8	20.6	5.1	15.5	9476	7.83	80.3	1.09	3.73	4.23	0.17	1.36451	51.39	N/A
8440	-	-	+	-	-	HCVmono-infection	473	N/A	N/A	male	60	≥60	72	175	23.5102	No	138	24	26	81	59	74.1	47.7	26.4	20	5.5	14.5	10267	7.53	76.4	0.73	5.7	4.42	0.17	2.04643	N/A	N/A
8441	-	-	+	-	-	HCVmono-infection	711000	1b	N/A	female	41	<50	59	162	22.4813	No	236	79	82	58	126	68.7	40.1	28.6	7.9	3	4.9	7779	6.19	47.5	1.36	3	4.49	0.33	1.51563	N/A	N/A
8442	-	-	+	-	-	HCVmono-infection	6050000	1b	N/A	female	49	<50	65	154	27.4077	No	259	36	33	72	29	86.6	46.4	40.2	9.1	2.5	6.6	9637	4.62	65.9	4.04	3.96	4.03	0.14	1.18561	N/A	N/A
8443	-	-	+	-	-	HCVmono-infection	0	N/A	N/A	female	29	<50	60	163	22.5827	Yes	N/A	20	18	69	13	82.7	49.3	33.4	7	2.2	4.8	8769	8.44	53.9	0.73	4.22	4.07	N/A	N/A	N/A	N/A
8444	-	-	+	-	-	HCVmono-infection	5120000	1b	N/A	female	40	<50	54	162	20.5761	Yes	141	68	80	59	50	80.1	52.1	28	9.8	3	6.8	9377	5.4	62.6	1.18	6.98	3.75	0.48	2.15677	N/A	N/A
8445	-	-	+	-	-	HCVmono-infection	767000	1b	N/A	male	48	<50	86	168	30.4705	Yes	156	91	124	94	109	69.6	37.5	32.1	11.5	3.5	8	6210	5.41	96.9	2.41	5.27	6.12	0.58	2.51447	N/A	N/A
8446	-	-	+	-	-	HCVmono-infection	15700	N/A	N/A	male	43	<50	80	165	29.3848	Yes	191	33	62	67	60	79.3	45.1	34.2	10.8	3.3	7.5	10673	4.63	73.1	1.78	3.42	3.62	0.17	0.943525	N/A	N/A
8448	-	-	+	-	-	HCVmono-infection	0	N/A	N/A	male	51	50-59	74	175	24.1633	Yes	215	17	12	62	46	69.5	44.6	24.9	11.3	3	8.3	11322	4.44	62.6	2.13	6.14	5.45	0.08	1.1641	N/A	N/A
8449	-	-	+	-	-	HCVmono-infection	32800	N/A	N/A	female	57	50-59	67	162	25.5296	Yes	173	24	19	67	36	72.3	43.6	28.7	14.4	3.6	10.8	11891	6.75	69.9	2.27	4.64	3.99	0.14	1.81411	N/A	N/A
8450	-	-	+	-	-	HCVmono-infection	4360000	1b	N/A	female	63	≥60	57	164	21.1927	No	161	53	62	92	133	81.6	42.8	38.8	19.3	6.1	13.2	8865	6.9	60.9	1.48	4.55	4.22	0.33	2.63387	N/A	N/A
8451	-	-	+	-	-	HCVmono-infection	0	N/A	N/A	female	49	<50	76	165	27.9155	No	307	31	74	56	75	77.3	44.8	32.5	10.7	3.2	7.5	9212	3.99	53.3	2.28	5.17	3.11	0.1	0.57518	N/A	N/A
8452	-	-	+	-	-	HCVmono-infection	472000	2a	N/A	female	55	50-59	65	158	26.0375	Yes	263	37	76	94	40	78	43.3	34.7	17.4	4.3	13.1	6793	4.95	55	1.55	4.55	3.19	0.14	0.887568	N/A	N/A
8453	-	-	+	-	-	HCVmono-infection	0	N/A	N/A	female	55	50-59	67	156	27.5312	No	300	25	29	103	24	83.6	49.3	34.3	8.9	2.7	6.2	12038	5.96	69.9	3.18	6.43	5.04	0.08	0.851104	N/A	N/A
8454	-	-	+	-	-	HCVmono-infection	6370000	2a	N/A	male	53	50-59	70	164	26.0262	No	239	19	18	84	20	76.7	48.5	28.2	16.8	4.4	12.4	10425	4.22	58.3	1.8	4.77	5.67	0.08	0.993105	N/A	N/A
8455	-	-	+	-	-	HCVmono-infection	0	N/A	N/A	female	54	50-59	66	153	28.1943	No	298	17	22	108	20	80.2	48.7	31.5	11.8	2.9	8.9	14311	4.4	45.6	2.75	6.57	6.31	0.06	0.656773	N/A	N/A
8456	-	-	+	-	-	HCVmono-infection	156000	1b	N/A	female	51	50-59	49	153	20.9321	No	272	22	21	90	78	82.1	47.7	34.4	9	3	6	9378	5.7	51.9	1.86	6.68	3.51	0.08	0.900149	N/A	N/A
8457	+	-	-	-	-	HBV mono-infection	N/A	N/A	13800	female	25	<50	52	162	19.8141	No	175	17	15	91	19	74.4	47.5	26.9	18.6	5.4	13.2	6776	6.53	50.1	0.76	3.21	2.55	0.1	0.627054	236.7	N/A
8458	-	-	+	-	-	HCVmono-infection	515000	2a	N/A	female	39	<50	40	148	18.2615	No	230	108	113	105	147	78.6	44.7	33.9	25.9	10.7	15.2	6880	4.08	45.1	1.46	4.82	3.19	0.47	1.72275	N/A	N/A
8459	-	-	+	-	-	HCVmono-infection	42700	N/A	N/A	male	52	50-59	71	164	26.398	No	202	41	66	76	28	81.8	47.9	33.9	9.9	3.6	6.3	8268	7.15	68.3	0.59	4.06	3.41	0.2	1.29916	N/A	N/A
8460	-	-	+	-	-	HCVmono-infection	210000	2a	N/A	male	61	≥60	68	170	23.5294	Yes	169	44	73	66	31	87.1	50.3	36.8	17.8	5.4	12.4	9323	8.32	71	1.12	3.28	3.11	0.26	1.85881	N/A	N/A
8461	-	-	+	-	-	HCVmono-infection	53800	N/A	N/A	male	69	≥60	69	166	25.0399	No	153	37	41	42	24	86	48	38	19.3	5.9	13.4	8003	6.81	87.1	1.23	3.45	3.74	0.24	2.60596	N/A	N/A
8464	-	-	+	-	-	HCVmono-infection	529000	1b	N/A	female	44	<50	52	151	22.806	Yes	247	42	41	53	20	76.6	42	34.6	11.5	3.6	7.9	6647	5.48	45.6	0.99	4.3	4.34	0.17	1.16846	N/A	N/A
8465	-	-	+	-	-	HCVmono-infection	15	N/A	N/A	female	61	≥60	61	154	25.721	No	218	21	20	95	28	74.3	45.8	28.5	14.1	4	10.1	8961	6.07	68.7	0.63	7.18	3.52	0.1	1.31395	N/A	N/A
8466	-	-	+	-	-	HCVmono-infection	1140000	1b	N/A	male	52	50-59	95	176	30.6689	Yes	146	118	177	58	447	80.3	43.5	36.8	18.4	7.5	10.9	8965	6.44	79.3	2.79	3.49	3.23	0.81	3.15897	N/A	N/A
8467	+	-	+	-	-	HBV-HCV co-infection	34.6	Undetermined	1610	male	46	<50	85	179	26.5285	Yes	128	23	26	74	63	71.2	47.6	23.6	17.6	4.9	12.7	7523	4.94	64.6	1.09	3.88	3.32	0.18	1.62102	8664	2.53
8469	-	-	+	-	-	HCVmono-infection	899000	2a	N/A	female	66	≥60	70	152	30.2978	No	213	34	45	129	31	81	43.2	37.8	16.4	4.9	11.5	7727	7.05	66.9	1.23	3.45	3.48	0.16	1.5705	N/A	N/A
8470	-	-	+	-	-	HCVmono-infection	5980000	1b	N/A	male	64	≥60	69	168	24.4473	Yes	109	59	79	68	107	78.3	46.1	32.2	9.7	3.3	6.4	7148	7.38	67.7	0.7	4.34	4.57	0.54	3.89755	N/A	N/A
8471	-	-	+	-	-	HCVmono-infection	18.5	N/A	N/A	male	63	≥60	70	165	25.7117	Yes	202	24	22	79	25	85.2	49.8	35.4	13.3	4.3	9	8148	7.8	90.6	1.45	4.59	4.75	0.12	1.59584	N/A	1.48
8472	-	-	+	-	-	HCVmono-infection	917000	2a	N/A	male	58	50-59	56	162	21.3382	Yes	195	64	85	91	121	83.2	44.7	38.5	30	9.1	20.9	8551	7.55	72.1	1.73	4.28	3.31	0.33	2.06473	N/A	N/A
8474	-	-	+	-	-	HCVmono-infection	0	N/A	N/A	male	58	50-59	55	161	21.2183	No	202	26	14	55	23	81.5	49	32.5	21.9	5.7	16.2	6989	3.77	61.8	0.72	5.32	2.84	0.13	1.9952	N/A	2.08
8477	-	-	+	-	-	HCVmono-infection	5390000	1b	N/A	male	61	≥60	55	165	20.202	Yes	213	57	72	119	133	79	33.4	45.6	13.2	6.4	6.8	3146	4.93	66.3	0.63	3.33	2.91	0.27	1.9238	N/A	N/A
8478	-	-	+	-	-	HCVmono-infection	24.2	N/A	N/A	male	58	50-59	55	166	19.9594	Yes	234	26	24	74	35	75.2	47.4	27.8	10.4	3.5	6.9	7168	4.29	58.7	2.14	4.11	4.02	0.11	1.31547	N/A	N/A
8482	+	-	+	-	-	HBV-HCV co-infection	0	N/A	335	female	48	<50	70	164	26.0262	No	309	21	16	62	21	73.3	44.9	28.4	6.4	2	4.4	8736	5.48	51.4	3.07	5.24	3.62	0.07	0.815534	3.77	1.83
8483	-	-	+	-	-	HCVmono-infection	1840000	2a	N/A	female	50	50-59	48	150	21.3333	No	229	19	21	98	30	71.9	44.2	27.7	4.2	1.8	2.4	8207	5.34	52	0.81	5.35	3.08	0.08	0.905271	N/A	N/A
8485	-	-	+	-	-	HCVmono-infection	14400	1b	N/A	male	53	50-59	68	160	26.5625	No	113	35	75	93	92	83.6	49.9	33.7	17.5	5.7	11.8	9123	5.43	83.8	1.78	4.17	3.5	0.31	1.89555	N/A	N/A
8487	-	-	+	-	-	HCVmono-infection	2040000	1b	N/A	male	51	50-59	60	164	22.3081	No	101	72	90	81	330	77.2	40.3	36.9	34.6	15.3	19.3	5945	7.9	90.2	1.23	3.59	6.26	0.71	3.8323	N/A	N/A
8489	-	-	+	-	-	HCVmono-infection	434000	2a	N/A	female	62	≥60	56	153	23.9224	No	87	99	178	99	59	74.4	42.4	32	8.4	3.2	5.2	5815	5.91	63.4	1.17	4.55	3.55	1.14	5.28808	N/A	N/A
8494	-	-	+	-	-	HCVmono-infection	1690000	2a	N/A	female	62	≥60	68	159	26.8977	Yes	169	22	29	93	32	77	41.9	35.1	5.4	2	3.4	9205	5.82	59.9	2.28	5.66	4.1	0.13	1.49875	N/A	N/A
8496	-	-	+	-	-	HCVmono-infection	4660000	1b	N/A	female	53	50-59	66	151	28.9461	No	111	62	45	106	33	79.8	43.3	36.5	13.6	4.1	9.5	7100	8.11	64.7	1.58	5.88	3.48	0.56	4.41304	N/A	N/A
8499	-	-	+	-	-	HCVmono-infection	4870000	1b	N/A	female	63	≥60	52	159	20.5688	No	176	43	23	89	35	81.8	46.1	35.7	11.1	4	7.1	8196	5.44	71.5	1.56	3.83	3.62	0.24	3.20946	N/A	N/A
8503	-	-	+	-	-	HCVmono-infection	1840000	1b	N/A	male	48	<50	99	180	30.5556	No	158	28	30	50	36	74.2	45.3	28.9	21.3	5.9	15.4	9113	8.46	81	1.29	6.08	3.97	0.18	1.55304	N/A	N/A
8505	-	-	+	-	-	HCVmono-infection	2530	N/A	N/A	male	74	≥60	56	167	20.0796	No	163	40	86	119	46	79.5	40.6	38.9	13.7	5.2	8.5	6408	7.06	84.3	1.94	4.97	13.62	0.25	1.95819	N/A	N/A
8507	-	-	+	-	-	HCVmono-infection	53500	N/A	N/A	male	40	<50	66	159	26.1066	No	160	67	105	105	41	84.3	47.9	36.4	30.2	8.2	22	8126	7.5	74.8	1.42	5.16	4.51	0.42	1.63463	N/A	N/A
8508	-	-	+	-	-	HCVmono-infection	929000	1b	N/A	male	63	≥60	55	163	20.7008	Yes	246	82	72	57	88	70.3	41.6	28.7	12.8	5	7.8	6411	8.13	73.2	0.83	3.64	4.29	0.33	2.47487	N/A	1511.74
8513	-	-	+	-	-	HCVmono-infection	377000	2a	N/A	male	61	≥60	70	173	23.3887	Yes	120	264	327	110	412	85.2	43.4	41.8	22.3	10	12.3	6336	8.1	66	3.62	5.33	6.11	2.2	7.42128	N/A	N/A
8515	-	-	+	-	-	HCVmono-infection	79800	2a	N/A	male	61	≥60	N/A	N/A	N/A	N/A	281	67	110	71	182	90.6	46.4	44.2	13.7	5.1	8.6	9060	4.37	70.6	1.63	5.72	4.08	0.24	1.38676	N/A	N/A
8516	-	-	+	-	-	HCVmono-infection	1440000	2a	N/A	female	59	50-59	62	155	25.8065	No	218	23	22	87	42	79.4	46	33.4	4.8	1.8	3	12693	6.38	44.3	1.85	5	5.14	0.11	1.32713	N/A	N/A
8517	-	-	+	-	-	HCVmono-infection	15	N/A	N/A	male	59	50-59	80	167	28.6851	Yes	167	24	44	84	73	79.8	47.4	32.4	5.3	1.9	3.4	10552	5.62	69.7	2.79	6.08	4.93	0.14	1.27826	N/A	N/A
8530	-	-	+	-	-	HCVmono-infection	400000	2a	N/A	male	50	50-59	82	175	26.7755	No	150	24	22	79	16	77.5	47.6	29.9	42.9	10.2	32.7	10453	8.54	77.1	1.31	4.65	4.28	0.16	1.70561	N/A	8485.04
8532	-	-	+	-	-	HCVmono-infection	15	N/A	0	male	57	50-59	70	174	23.1206	No	233	18	10	74	16	73.4	48.1	25.3	13.1	3.7	9.4	8626	7.1	68.2	1.24	5.97	5.29	0.08	1.39249	N/A	N/A
8536	+	-	-	-	-	HBV mono-infection	N/A	N/A	2640	male	35	<50	70	173	23.3887	No	221	19	14	45	18	71.2	47.4	23.8	12.7	3.4	9.3	9242	6.47	98.3	1.36	5.11	2.93	0.09	0.804202	4552	N/A
8538	-	-	+	-	-	HCVmono-infection	2870000	2a	N/A	female	62	≥60	57	162	21.7193	No	241	16	8	87	13	81.5	46.5	35	11.4	3	8.4	10200	3.55	58.7	2.36	6.96	4.71	0.07	1.45529	N/A	N/A
8539	-	-	+	-	-	HCVmono-infection	28900	2a	N/A	female	55	50-59	49	142	24.3007	No	138	49	76	112	75	79.8	44.1	35.7	17.1	5.8	11.3	8424	4.98	50.5	1.66	5.33	9.34	0.36	2.24013	N/A	N/A
8540	-	-	+	-	-	HCVmono-infection	0	N/A	N/A	female	49	<50	67	153	28.6215	No	303	29	35	119	51	77	44.8	32.2	3	1.3	1.7	11185	4.94	61.4	4.91	5.88	9.2	0.1	0.792716	N/A	N/A
8541	-	-	+	-	-	HCVmono-infection	1090000	2a	N/A	female	71	≥60	59	162	22.4813	No	89	47	32	62	17	68	31.8	36.2	34.4	13.1	21.3	2937	6.24	56.7	0.89	3.6	3.77	0.53	6.62813	N/A	N/A
8545	-	-	+	-	-	HCVmono-infection	81200	N/A	N/A	male	57	50-59	62	166	22.4996	No	83	59	101	81	211	75.4	43.9	31.5	19.8	6	13.8	8654	5.26	47.9	0.89	4.3	11.22	0.71	4.0317	N/A	N/A
8546	-	-	+	-	-	HCVmono-infection	9380000	1b	N/A	female	58	50-59	80	175	26.1224	No	185	36	55	94	259	72.6	44.1	28.5	28.7	11.3	17.4	7571	8.88	80.6	1.27	3.93	4.71	0.19	1.52187	N/A	N/A
8547	-	-	+	-	-	HCVmono-infection	415000	1b	N/A	female	54	50-59	47	155	19.563	No	274	41	13	61	61	77.8	47.3	30.5	14.5	4.2	10.3	12641	7.68	56.1	1.38	5.96	4.32	0.15	2.24107	N/A	N/A
8548	-	-	+	-	-	HCVmono-infection	4800000	1b	N/A	female	61	≥60	65	150	28.8889	No	102	40	39	98	40	78.8	47.2	31.6	41.5	10.1	31.4	8759	7.94	60.6	1.06	4.3	4.08	0.39	3.83052	N/A	N/A
8551	-	-	+	-	-	HCVmono-infection	15	N/A	N/A	female	49	<50	50	163	18.8189	No	290	26	14	72	13	74.2	44.9	29.3	21.7	6.8	14.9	7598	6.63	59.1	0.55	3.38	3.7	0.09	1.17411	N/A	N/A
8554	-	-	+	-	-	HCVmono-infection	4270000	2a	N/A	female	63	≥60	68	160	26.5625	Yes	205	27	20	130	20	68.6	40.9	27.7	7.3	2.6	4.7	7877	9.61	91.1	1.81	3.6	5.65	0.13	1.85539	N/A	N/A
8561	-	-	+	-	-	HCVmono-infection	3780000	1b	N/A	male	53	50-59	78	166	28.306	No	132	31	31	41	54	71.8	46.4	25.4	15.5	4.3	11.2	8916	7.58	67.3	0.95	4.07	3.97	0.23	2.23554	N/A	N/A
8563	-	-	+	-	-	HCVmono-infection	1560000	1b	N/A	female	56	50-59	60	153	25.6312	No	92	N/A	N/A	N/A	N/A	N/A	N/A	N/A	N/A	N/A	N/A	N/A	N/A	N/A	N/A	N/A	N/A	0	N/A	N/A	N/A
8564	+	-	+	-	-	HBV-HCV co-infection	15	N/A	124000	female	49	<50	62	163	23.3355	Yes	229	25	46	76	69	86.8	53.3	33.5	19.4	2.4	17	15890	4.82	70.3	3.01	4.89	7.37	0.11	0.788718	9085	1.79
8566	-	-	+	-	-	HCVmono-infection	0	N/A	N/A	female	54	50-59	62	153	26.4855	No	281	28	23	61	21	76.6	44.6	32	9.1	1.9	7.2	12335	3.03	53	2.68	4.99	3.18	0.1	1.12197	N/A	N/A
8567	-	-	+	-	-	HCVmono-infection	19900	N/A	N/A	male	48	<50	80	170	27.6817	No	163	31	33	69	78	83.1	50.4	32.7	14.9	2.6	12.3	12855	4.84	78.1	1.87	4.17	5.2	0.19	1.58913	N/A	N/A
8575	+	-	-	-	-	HBV mono-infection	N/A	N/A	74.4	female	41	<50	77	156	31.6404	No	207	26	13	51	19	73.9	46.6	27.3	13	1.2	11.8	11263	2.85	50.4	3.97	6.14	3.86	0.13	1.42829	7238	N/A
8576	-	-	+	-	-	HCVmono-infection	907000	2a	N/A	female	44	<50	51	159	20.1733	No	338	27	22	108	67	82.1	46.1	36	10.5	1.4	9.1	9354	2.12	49.6	1.61	4.66	2.8	0.08	0.749356	N/A	N/A
8577	-	-	+	-	-	HCVmono-infection	19200	N/A	N/A	female	60	≥60	48	152	20.7756	Yes	237	47	37	153	127	84.6	40.9	43.7	11.8	3.2	8.6	5638	5.27	51.2	1.05	4.13	3.98	0.2	1.95614	N/A	N/A
8578	+	-	-	-	-	HBV mono-infection	N/A	N/A	20	female	50	50-59	72	154	30.3593	No	155	19	18	69	21	77	47	30	9.6	1.3	8.3	9517	5.63	52.7	0.92	3.55	3.52	0.12	1.44463	119.7	N/A
8579	-	-	+	-	-	HCVmono-infection	2890000	1b	N/A	female	60	≥60	55	155	22.8928	Yes	274	41	42	106	46	78.1	44.6	33.5	12.3	1.6	10.7	9096	3.66	65.9	1.98	4.73	3.44	0.15	1.38535	N/A	N/A
8580	-	-	+	-	-	HCVmono-infection	193000	Undetermined	N/A	female	59	50-59	78	160	30.4688	Yes	79	79	84	123	168	80.1	46	34.1	12.7	2.7	10	9174	4.33	70.6	2.29	5.19	8.7	1	6.43743	N/A	N/A
8582	-	-	+	-	-	HCVmono-infection	0	N/A	N/A	female	59	50-59	65	154	27.4077	Yes	123	21	16	58	18	82	45.9	36.1	14.8	1.9	12.9	8716	4.21	68.2	1.56	4.94	4.61	0.17	2.51829	N/A	N/A
8586	-	-	+	-	-	HCVmono-infection	0	N/A	N/A	female	58	50-59	52	155	21.6441	No	228	N/A	N/A	N/A	N/A	N/A	N/A	N/A	N/A	N/A	N/A	N/A	N/A	N/A	N/A	N/A	N/A	0	N/A	N/A	2.95
8588	-	-	+	-	-	HCVmono-infection	0	N/A	N/A	female	45	<50	56	153	23.9224	No	191	21	20	73	70	66.9	41.3	25.6	8.3	1.4	6.9	8579	4.57	65.5	2.34	5.28	4.88	0.11	1.10633	N/A	N/A
8589	-	-	+	-	-	HCVmono-infection	0	N/A	N/A	female	67	≥60	48	152	20.7756	No	217	21	18	80	17	71.1	40.6	30.5	11.1	1.7	9.4	8273	6.23	68	0.74	3.95	3.8	0.1	1.52826	N/A	N/A
8595	-	-	+	-	-	HCVmono-infection	90500	N/A	N/A	male	62	≥60	74	164	27.5134	Yes	166	46	75	113	99	72.5	40	32.5	8.3	2.4	5.9	8619	4.23	98.8	0.93	3.35	4.1	0.28	1.98386	N/A	N/A
8598	-	-	+	-	-	HCVmono-infection	7130000	1b	N/A	male	49	<50	65	167	23.3067	No	178	52	41	82	42	81.2	47.7	33.5	12.7	2.1	10.6	11509	4.54	68.3	0.54	5.39	2.8	0.29	2.23557	N/A	N/A
8603	+	-	-	-	-	HBV mono-infection	N/A	N/A	176	male	50	50-59	57	165	20.9366	No	170	28	38	73	25	70.6	42.4	28.2	6.3	2.4	3.9	6043	6.43	87.1	1.25	4.34	3.05	0.16	1.33594	5586	N/A
8604	-	-	+	-	-	HCVmono-infection	409000	1b	N/A	female	50	50-59	50	153	21.3593	No	235	21	21	79	18	70.8	44.2	26.6	3.8	1.7	2.1	6393	8.43	73.8	1.79	4.61	4.9	0.09	0.975016	N/A	N/A
8609	+	+	-	-	-	HBV mono-infection	N/A	N/A	25500	male	48	<50	70	167	25.0995	No	184	27	27	45	32	76	45.9	30.1	15.9	4.1	11.8	9676	4.83	60	1.08	5.17	3.27	0.15	1.35552	6295	N/A
8610	-	-	+	-	-	HCVmono-infection	13500000	1b	N/A	male	49	<50	80	168	28.3447	Yes	188	70	107	70	170	70.4	41	29.4	23.7	7.5	16.2	8510	6.37	86.7	0.75	4.93	5.29	0.37	1.76378	N/A	N/A
8612	+	-	-	-	-	HBV mono-infection	N/A	N/A	0	male	52	50-59	61	177	19.4708	No	217	23	19	72	18	73.8	43.6	30.2	16.5	4.6	11.9	6980	10	80.8	1.38	4.3	4.07	0.11	1.26443	6097	N/A
8613	-	-	+	-	-	HCVmono-infection	0	N/A	N/A	female	52	50-59	58	154	24.4561	No	374	14	17	112	12	76.2	40.4	35.8	7.3	2.4	4.9	9687	8.43	43.2	1.78	5.35	14.85	0.04	0.472101	N/A	N/A
8614	+	-	-	-	-	HBV mono-infection	N/A	N/A	26.3	male	35	<50	82	178	25.8806	No	225	35	84	82	46	79.9	52	27.9	11.8	2.9	8.9	14652	5.23	98.1	2.29	5.74	3.98	0.16	0.594038	5562	N/A
8621	-	-	+	-	-	HCVmono-infection	2820000	2a	N/A	male	61	≥60	69	171	23.597	No	164	117	190	136	147	64.4	37	27.4	18.5	7.2	11.3	5559	6.11	60.2	1.49	4.02	7.29	0.71	3.15715	N/A	N/A
8622	+	-	+	-	-	HBV-HCV co-infection	15	N/A	24.5	male	41	<50	74	153	31.6118	No	313	15	13	81	16	81.8	45.5	36.3	6.7	2	4.7	7879	5.15	102.8	3.07	5.45	3.9	0.05	0.544953	9.26	2.73
8623	+	-	-	-	-	HBV mono-infection	N/A	N/A	234	female	56	50-59	45	160	17.5781	No	186	24	18	90	12	73.5	41.9	31.6	5.8	2.1	3.7	6942	6.02	61.7	1.82	4.17	5.73	0.13	1.70314	6262	N/A
8625	+	-	-	-	-	HBV mono-infection	N/A	N/A	5690	female	51	50-59	61	169	21.3578	No	201	20	16	91	16	80	46.3	33.7	7	2.1	4.9	7116	4.67	70	2.13	4.67	6.3	0.1	1.26866	231.4	N/A
8629	+	-	-	-	-	HBV mono-infection	N/A	N/A	280	male	71	≥60	55	166	19.9594	No	213	28	24	62	15	74.6	40.7	33.9	13	3.4	9.6	6809	6.1	75.8	1.84	4.27	4.71	0.13	1.90516	6067	N/A
8632	+	-	-	-	-	HBV mono-infection	N/A	N/A	2620	male	37	<50	67	165	24.6097	No	254	23	25	63	22	73.8	47.8	26	11.7	3.2	8.5	9893	2.96	68.2	1.82	4.42	3.58	0.09	0.670079	6082	N/A
8635	-	-	+	-	-	HCVmono-infection	3770000	1b	N/A	male	53	50-59	56	166	20.3223	Yes	171	47	61	51	56	78.4	48.7	29.7	24	6.7	17.3	6905	5.67	83.5	0.78	5.21	3.52	0.27	1.86515	N/A	N/A
8645	+	-	-	-	-	HBV mono-infection	N/A	N/A	18200	male	60	≥60	80	166	29.0318	Yes	210	52	43	67	277	82.8	46.8	36	14.7	4.9	9.8	10095	5.66	74	2.71	5.55	4.25	0.25	2.26569	93.64	N/A
8649	-	-	+	-	-	HCVmono-infection	0	N/A	N/A	female	58	50-59	49	155	20.3954	Yes	263	26	27	59	36	75	45.6	29.4	7	2.1	4.9	8357	6.2	63.9	2.2	6.8	5.3	0.1	1.10348	N/A	N/A
8655	+	+	-	-	-	HBV mono-infection	N/A	N/A	170000000	male	46	<50	70	170	24.2215	No	146	81	92	103	102	74.9	45.4	29.5	16.7	5.2	11.5	7935	4.77	69.3	0.99	4.43	4.01	0.55	2.6607	4259	N/A
8658	+	-	-	-	-	HBV mono-infection	N/A	N/A	105000	male	43	<50	72	161	27.7767	No	294	34	32	79	72	55.3	30.4	24.9	11.9	2.7	9.2	14255	8.41	69.2	3.22	8.95	4.21	0.12	0.879073	5152	N/A
8659	-	-	+	-	-	HCVmono-infection	6360000	1b	N/A	male	59	50-59	59	168	20.9042	No	125	27	32	56	15	78.7	43.2	35.5	39.3	9	30.3	6456	5.55	64.6	0.69	3.52	4.68	0.22	2.25284	N/A	N/A
8662	-	-	+	-	-	HCVmono-infection	1010000	1b	N/A	male	64	≥60	61	159	24.1288	No	85	77	61	129	134	71.3	36.2	35.1	22.1	8.4	13.7	4423	8.79	62.9	1.31	3.32	5.23	0.91	7.42313	N/A	N/A
8665	-	-	+	-	-	HCVmono-infection	0	N/A	N/A	female	54	50-59	62	156	25.4767	No	256	17	15	92	13	75.6	43.8	31.8	8.2	2.4	5.8	8593	6.72	66.4	0.77	5.13	4.25	0.07	0.925885	N/A	N/A
8671	+	-	-	-	-	HBV mono-infection	N/A	N/A	1470	male	55	50-59	64	175	20.898	No	212	20	14	58	15	70.4	45.7	24.7	20.5	5.3	15.2	8793	5.63	73.8	0.72	5.24	4.17	0.09	1.38673	6880	N/A
8677	-	-	+	-	-	HCVmono-infection	536000	1b	N/A	female	71	≥60	35	143	17.1158	Yes	195	35	40	61	57	76.2	45.4	30.8	7.1	2.8	4.3	7688	5.45	61	0.84	5.79	4.67	0.18	2.01494	N/A	N/A
8679	-	-	+	-	-	HCVmono-infection	677000	1b	N/A	female	48	<50	61	157	24.7475	No	292	20	10	59	19	79.3	45	34.3	15.9	4.4	11.5	7147	4.02	50.8	1.27	3.71	4.28	0.07	1.03965	N/A	N/A
8680	+	-	-	-	-	HBV mono-infection	N/A	N/A	177	female	46	<50	46	148	21.0007	No	330	17	6	62	21	69	40.3	28.7	7.7	2.5	5.2	6603	5.06	55.2	0.62	3.72	4.12	0.05	0.967425	2649	N/A
8682	-	-	+	-	-	HCVmono-infection	385000	1b	N/A	male	58	50-59	66	164	24.539	No	184	34	20	63	38	72.5	42.1	30.4	19.1	5.5	13.6	8134	5.78	64	0.42	4.7	4.63	0.18	2.39648	N/A	N/A
8683	-	-	+	-	-	HCVmono-infection	1010	Undetermined	N/A	male	58	50-59	53	160	20.7031	No	258	66	75	64	105	86.4	47.2	39.2	15.9	4.6	11.3	10599	6.03	91.1	1.26	4.87	4.41	0.26	1.71325	N/A	40.09
8688	-	-	+	-	-	HCVmono-infection	15	N/A	N/A	female	56	50-59	51	164	18.9619	No	257	19	9	77	11	73.4	44.9	28.5	13.6	3.1	10.5	7408	5.5	58.8	2.02	5.57	4.5	0.07	1.38003	N/A	N/A
8690	+	-	-	-	-	HBV mono-infection	N/A	N/A	630	female	55	50-59	66	162	25.1486	No	248	22	17	64	24	73.1	45.5	27.6	7	2.1	4.9	12607	5.67	58	2.12	5.72	3.66	0.09	1.18334	4490	N/A
8691	-	-	+	-	-	HCVmono-infection	3830000	2a	N/A	female	55	50-59	51	146	23.9257	No	207	24	13	109	19	72.4	40.1	32.3	8	1.9	6.1	8743	9.71	64.3	2.74	5.91	5.37	0.12	1.76861	N/A	N/A
8692	+	+	-	-	-	HBV mono-infection	N/A	N/A	170000000	female	38	<50	54	155	22.4766	No	182	16	12	33	10	63.9	39.3	24.6	14	3.5	10.5	5845	3.8	44.3	0.96	4.31	5.77	0.09	0.964365	4212	N/A
8699	-	-	+	-	-	HCVmono-infection	260	N/A	N/A	male	57	50-59	73	174	24.1115	No	187	30	19	39	14	83.4	48.5	34.9	41.2	9.5	31.7	9434	7.38	82.8	0.61	3.73	4.25	0.16	2.09787	N/A	N/A
8700	+	-	+	-	-	HBV-HCV co-infection	15	N/A	20	male	48	<50	84	170	29.0657	Yes	203	20	23	64	22	77.9	44	33.9	14.8	3.4	11.4	7017	5.51	80.8	2.83	4.49	4.29	0.1	0.986078	0.416	1.8
8701	+	-	-	-	-	HBV mono-infection	N/A	N/A	80.7	male	38	<50	72	172	24.3375	No	196	28	35	59	19	71.3	45.2	26.1	12	3	9	8904	5.63	79.1	1.48	3.47	5.8	0.14	0.917596	5944	N/A
8703	+	+	-	-	-	HBV mono-infection	N/A	N/A	30400000	male	38	<50	61	170	21.1073	No	179	116	142	94	71	67.3	36.6	30.7	21.8	5.9	15.9	4616	8.69	82.7	1.05	5.02	5.49	0.65	2.06654	3105	N/A
8705	-	-	+	-	-	HCVmono-infection	2920000	1b	N/A	male	47	<50	67	161	25.8478	Yes	230	132	130	367	249	81	29.8	51.2	35.1	17.6	17.5	3047	5.51	77.2	1.21	4.14	17.06	0.57	2.36577	N/A	N/A
8712	-	-	+	-	-	HCVmono-infection	48.2	N/A	N/A	male	54	50-59	58	166	21.048	No	179	21	12	65	21	70.4	45.4	25	10.1	3.3	6.8	7878	5.69	68.6	2.11	4.28	5.23	0.12	1.82881	N/A	N/A
8716	-	-	+	-	-	HCVmono-infection	3280000	1b	N/A	female	57	50-59	67	157	27.1816	No	301	30	23	68	13	78.6	44	34.6	6.9	2.2	4.7	9940	7.35	64.8	1.31	4.73	4.41	0.1	1.18458	N/A	N/A
8723	-	-	+	-	-	HCVmono-infection	1270000	2a	N/A	female	49	<50	53	163	19.9481	No	126	25	11	122	14	70.1	40.9	29.2	7.3	2.3	5	7299	3.76	58.3	1.03	4.17	3.86	0.2	2.93136	N/A	N/A
8728	-	-	+	-	-	HCVmono-infection	3600000	2a	N/A	male	47	<50	78	172	26.3656	No	174	31	33	106	71	72.1	44.8	27.3	6.3	2.1	4.2	11495	5.35	79.1	1.51	3.92	5.52	0.18	1.45765	N/A	N/A
8729	+	-	-	-	-	HBV mono-infection	N/A	N/A	6300	female	47	<50	57	148	26.0226	No	125	24	21	75	21	74.1	44.4	29.7	8.4	2.7	5.7	5777	6.75	57.9	0.61	3.39	5.85	0.19	1.9692	5830	N/A
8731	-	-	+	-	-	HCVmono-infection	611000	2a	N/A	female	41	<50	61	160	23.8281	No	128	79	71	72	51	84.6	39.4	45.2	14.9	5.1	9.8	5547	4.09	61.4	1.19	3.37	4.31	0.62	3.00311	N/A	N/A
8732	-	-	+	-	-	HCVmono-infection	840	N/A	N/A	female	45	<50	58	148	26.4792	No	246	23	21	44	13	75.5	44.4	31.1	12.7	3	9.7	7869	7.64	64.4	0.84	4.72	3.51	0.09	0.918112	N/A	N/A
8734	-	-	+	-	-	HCVmono-infection	0	N/A	N/A	female	48	<50	63	167	22.5896	No	175	25	16	40	24	81.1	48.3	32.8	14.2	4	10.2	8736	6.23	70.1	1.42	4.4	4.96	0.14	1.71429	N/A	N/A
8742	-	-	+	-	-	HCVmono-infection	0	N/A	N/A	female	42	<50	52	159	20.5688	No	292	18	11	43	12	73	46.4	26.6	8.9	2.2	6.7	8539	5.12	51.6	1.17	5.72	4.19	0.06	0.780625	N/A	N/A
8748	-	-	+	-	-	HCVmono-infection	2500000	2a	N/A	female	48	<50	59	152	25.5367	No	185	29	22	45	17	78.8	42.6	36.2	9.4	2.5	6.9	8339	5.31	61.6	2.01	3.96	4.67	0.16	1.60419	N/A	N/A
8750	-	-	+	-	-	HCVmono-infection	617000	1b	N/A	female	51	50-59	52	160	20.3125	No	163	56	63	111	24	78.7	41.9	36.8	22.1	6	16.1	6034	3.31	47.7	0.76	3.82	4.15	0.34	2.2075	N/A	N/A
8751	-	-	+	-	-	HCVmono-infection	551000	1b	N/A	male	61	≥60	53	171	18.1252	Yes	158	52	67	63	20	67.2	41.7	25.5	13.6	4.1	9.5	6113	6.85	60.2	0.63	3.48	4.85	0.33	2.45267	N/A	N/A
8754	-	-	+	-	-	HCVmono-infection	307000	2a	N/A	female	44	<50	50	156	20.5457	No	178	16	13	40	13	71.2	41.2	30	12.9	4	8.9	7345	4.14	60.8	0.55	3.33	3.95	0.09	1.09694	N/A	N/A
8755	-	-	+	-	-	HCVmono-infection	657000	2a	N/A	male	45	<50	60	169	21.0077	No	225	49	84	61	76	73.4	42.1	31.3	10.4	4	6.4	6755	6.31	76.9	0.5	3.22	3.95	0.22	1.06927	N/A	N/A
8756	-	-	+	-	-	HCVmono-infection	1760	N/A	N/A	male	57	50-59	71	163	26.7229	Yes	74	32	45	49	39	84.1	42.4	41.7	15.3	4.7	10.6	5383	6.39	78.2	1.06	5.18	3.69	0.43	3.6744	N/A	N/A
8758	-	-	+	-	-	HCVmono-infection	207000	2a	N/A	female	68	≥60	58	163	21.83	No	217	47	61	85	15	78.4	44.1	34.3	19.6	4.7	14.9	7041	6.27	82.5	2.58	4.16	4.47	0.22	1.88574	N/A	N/A
8759	-	-	+	-	-	HCVmono-infection	1760000	2a	N/A	female	67	≥60	50	154	21.0828	Yes	278	18	16	67	12	74.8	43.2	31.6	11.9	3.6	8.3	9443	5.7	73.2	0.8	4.87	4.2	0.06	1.08453	N/A	N/A
8760	-	-	+	-	-	HCVmono-infection	761000	1b	N/A	male	58	50-59	70	178	22.0932	Yes	284	48	67	74	84	82.8	39	43.8	9.3	3.8	5.5	5768	7.32	89.4	0.79	3.25	3.9	0.17	1.1976	N/A	2098.42
8761	-	-	+	-	-	HCVmono-infection	509000	2a	N/A	male	61	≥60	85	163	31.9922	Yes	313	21	20	68	21	86	48.8	37.2	24.9	6	18.9	8445	3.8	75	1.95	6.27	3.46	0.07	0.915145	N/A	N/A
8762	-	-	+	-	-	HCVmono-infection	69300	Undetermined	N/A	male	50	50-59	60	168	21.2585	Yes	145	33	38	77	39	80.9	49.7	31.2	9.4	3	6.4	5889	6.06	73.7	2.2	4.47	3.24	0.23	1.84597	N/A	N/A
8764	-	-	+	-	-	HCVmono-infection	11100000	1b	N/A	male	71	≥60	72	169	25.2092	Yes	149	38	32	88	23	78.4	46.5	31.9	18.7	4.5	14.2	7549	4.21	110.5	1.57	4.84	3.8	0.26	3.20096	N/A	N/A
8765	-	-	+	-	-	HCVmono-infection	130000	1b	N/A	male	58	50-59	65	172	21.9713	Yes	75	60	55	125	118	79.9	38.8	41.1	9.6	4.1	5.5	4292	6.63	61.3	0.89	2.64	5.72	0.8	6.25657	N/A	N/A
8766	-	-	+	-	-	HCVmono-infection	3270000	2a	N/A	female	74	≥60	54	151	23.6832	Yes	188	23	19	120	57	81.4	48.7	32.7	11.9	3.4	8.5	5039	4.47	59.8	3.13	6.95	4.26	0.12	2.07694	N/A	N/A
8767	-	-	+	-	-	HCVmono-infection	711000	Undetermined	N/A	male	47	<50	59	162	22.4813	Yes	174	170	95	750	852	81.8	40.2	41.6	35.4	20.9	14.5	4109	6.45	55.4	1.07	5.5	2.98	0.98	4.71125	N/A	N/A
8769	-	-	+	-	-	HCVmono-infection	17500	N/A	N/A	male	57	50-59	66	172	22.3094	Yes	120	36	29	66	54	81.3	35.2	46.1	51.8	35.2	16.6	3178	3.66	66.2	1.24	4.08	4.2	0.3	3.17539	N/A	N/A
8770	-	-	+	-	-	HCVmono-infection	0	N/A	N/A	male	60	≥60	58	158	23.2335	No	146	38	22	116	126	78.6	35.6	43	42.8	17.3	25.5	2764	3.4	42.2	0.88	3.9	4.91	0.26	3.32944	N/A	N/A
8771	-	-	+	-	-	HCVmono-infection	382000	Undetermined	N/A	male	42	<50	75	172	25.3515	Yes	133	233	196	138	386	80	40.6	39.4	43.7	14.2	29.5	5418	2.49	69.9	6.14	3.65	5.14	1.75	5.25564	N/A	N/A
8772	-	-	+	-	-	HCVmono-infection	1750000	2a	N/A	male	54	50-59	56	160	21.875	Yes	202	30	25	56	22	72.4	45.5	26.9	27.1	6.8	20.3	6848	3.45	56.3	0.55	5.37	4.67	0.15	1.60396	N/A	N/A
8773	-	-	+	-	-	HCVmono-infection	0	N/A	N/A	male	49	<50	58	165	21.3039	Yes	113	494	607	144	156	70.4	41.1	29.3	299.5	248.4	51.1	4089	3.71	47.5	3.48	4.78	4.18	4.37	8.69461	N/A	N/A
8779	-	-	+	-	-	HCVmono-infection	176000	Undetermined	N/A	male	56	50-59	80	170	27.6817	Yes	125	55	85	101	111	92.2	49.4	42.8	14.9	4.4	10.5	9023	5.44	68.5	1.67	4.4	3.9	0.44	2.67258	N/A	N/A
8780	-	-	+	-	-	HCVmono-infection	7960000	1b	N/A	male	50	50-59	80	169	28.0102	Yes	100	106	139	67	220	76.3	40.5	35.8	24.1	9.4	14.7	7841	6.88	73.9	1.34	4.06	4.09	1.06	4.4954	N/A	N/A
8781	-	-	+	-	-	HCVmono-infection	207000	1b	N/A	female	47	<50	58	159	22.9421	No	102	87	79	85	69	82.2	36.1	46.1	26.4	11.6	14.8	3183	6.53	55.1	0.85	3.38	4.19	0.85	4.51028	N/A	N/A
8782	-	-	+	-	-	HCVmono-infection	366000	Undetermined	N/A	female	67	≥60	50	153	21.3593	No	201	40	48	67	23	78.2	41.1	37.1	11.1	3.6	7.5	6395	6.56	48.6	0.94	5.26	3.96	0.2	1.9245	N/A	N/A
8784	-	-	+	-	-	HCVmono-infection	1450000	2a	N/A	male	62	≥60	55	159	21.7555	Yes	172	31	35	67	35	72.2	43.1	29.1	10.6	3.8	6.8	7136	9.7	107.3	0.77	3.69	4.59	0.18	1.88882	N/A	N/A
8788	+	-	-	-	-	HBV mono-infection	N/A	N/A	269	female	57	50-59	75	160	29.2969	No	218	27	29	102	20	76.6	46.8	29.8	11.2	3.2	8	17336	12.39	103.4	2.09	5.59	4.74	0.12	1.31094	2473	N/A
8789	-	-	+	-	-	HCVmono-infection	869000	2a	N/A	male	43	<50	60	164	22.3081	No	215	31	32	86	24	73.2	45.3	27.9	27.3	6.5	20.8	6746	5.63	85.4	0.82	4.69	2.58	0.14	1.09602	N/A	N/A
8795	+	-	+	-	-	HBV-HCV co-infection	0	N/A	0	female	48	<50	68	163	25.5937	No	309	15	10	52	8	75.3	42.1	33.2	7.5	2.5	5	7239	4.03	63.3	2.88	5.71	3.65	0.05	0.736841	11.85	1.74
8797	-	-	+	-	-	HCVmono-infection	1540000	1b	N/A	male	58	50-59	60	174	19.8177	No	195	43	32	107	72	82.2	49.3	32.9	22.2	6.4	15.8	8308	8.79	58.3	1.58	7.38	4.25	0.22	2.26093	N/A	N/A
8798	-	-	+	-	-	HCVmono-infection	0	N/A	N/A	male	39	<50	85	176	27.4406	No	260	18	13	50	20	71.2	47.5	23.7	13	3.4	9.6	9348	3.99	72.2	0.98	4.94	4.38	0.07	0.748845	N/A	N/A
8799	-	-	+	-	-	HCVmono-infection	31800	N/A	N/A	male	59	50-59	61	170	21.1073	No	122	32	41	89	26	74.4	40.5	33.9	9.1	2.9	6.2	5165	7.33	69.9	1.4	3.94	5.2	0.26	2.41685	N/A	N/A
8802	-	-	+	-	-	HCVmono-infection	3230000	2a	N/A	female	49	<50	55	154	23.1911	No	208	30	28	57	13	69.7	42.5	27.2	14.7	4.6	10.1	7334	6.15	55.9	0.63	4.05	3.2	0.14	1.3356	N/A	N/A
8803	-	-	+	-	-	HCVmono-infection	0	N/A	N/A	female	55	50-59	60	152	25.9695	Yes	312	18	30	76	38	75	44	31	6.5	1.9	4.6	10541	8.58	54.2	2.77	6.29	3.82	0.06	0.579322	N/A	N/A
8804	-	-	+	-	-	HCVmono-infection	967000	2a	N/A	female	58	50-59	60	158	24.0346	Yes	218	40	49	146	91	85.7	43.1	42.6	9.1	3.6	5.5	8029	5.86	45.3	1.53	3.61	9.41	0.18	1.52031	N/A	3121.96
8809	+	-	+	-	-	HBV-HCV co-infection	1600000	1b	6440	male	45	<50	61	163	22.9591	No	232	35	37	64	14	74.8	46.4	28.4	9.7	2.6	7.1	7732	4.91	66.9	0.69	8.78	5.23	0.15	1.11607	10981	3363.78
8811	-	-	+	-	-	HCVmono-infection	15	N/A	N/A	female	45	<50	68	155	28.3039	No	376	32	37	70	48	82.5	48.8	33.7	10.7	3	7.7	12371	4.17	57.4	3.54	7.36	4.13	0.09	0.629613	N/A	N/A
8816	-	-	+	-	-	HCVmono-infection	10200000	1b/2a	N/A	male	60	≥60	75	164	27.8852	No	89	72	91	76	51	79	38.5	40.5	19	6.7	12.3	5958	11.86	137.7	1.18	4.47	4.46	0.81	5.0883	N/A	N/A
8819	-	-	+	-	-	HCVmono-infection	1570000	1b	N/A	male	65	≥60	68	172	22.9854	No	161	58	70	79	41	86.4	48.4	38	21	6.6	14.4	8569	4.87	74.1	0.88	4.47	3.73	0.36	2.79877	N/A	N/A
8821	-	-	+	-	-	HCVmono-infection	8970000	1b	N/A	female	54	50-59	80	164	29.7442	No	266	23	24	53	23	76.3	48.9	27.4	9.6	2.8	6.8	9627	4.86	58.1	1.6	4.01	3.76	0.09	0.953091	N/A	N/A
8822	-	-	+	-	-	HCVmono-infection	481000	1b	N/A	male	53	50-59	60	172	20.2812	Yes	186	33	38	116	24	73.1	43.3	29.8	9.3	2.9	6.4	5373	6.42	55.7	0.89	4.58	4.49	0.18	1.5254	N/A	N/A
8826	-	-	+	-	-	HCVmono-infection	450000	1b	N/A	male	49	<50	45	150	20	No	120	66	56	93	55	76.4	43.7	32.7	9.3	4.1	5.2	4020	5	71.7	1.49	4.33	7.12	0.55	3.60135	N/A	N/A
8828	-	-	+	-	-	HCVmono-infection	5600	N/A	N/A	male	47	<50	73	182	22.0384	No	191	68	123	71	61	90.4	41.4	49	8.4	3	5.4	9664	6.38	69.6	1.82	2.84	5.56	0.36	1.50876	N/A	N/A
8829	-	-	+	-	-	HCVmono-infection	1900000	2a	N/A	female	50	50-59	60	163	22.5827	No	212	25	19	59	15	72.9	42	30.9	9.4	2.7	6.7	6829	3.85	45.5	1.38	4.43	3.69	0.12	1.35269	N/A	N/A
8831	-	-	+	-	-	HCVmono-infection	1040000	N/A	N/A	male	57	50-59	66	163	24.841	No	147	28	14	46	32	77.8	47.6	30.2	13	4.9	8.1	7483	5.39	65.1	0.6	5.32	3.54	0.19	2.90169	N/A	N/A
8832	-	-	+	-	-	HCVmono-infection	4710000	2a	N/A	male	57	50-59	105	174	34.6809	No	145	58	79	96	96	79.2	44.4	34.8	24.6	8.7	15.9	8698	4.4	65.7	1.48	3.62	3.32	0.4	2.5652	N/A	N/A
8834	-	-	+	-	-	HCVmono-infection	15	N/A	N/A	female	54	50-59	55	150	24.4444	No	184	24	19	76	15	77.2	48.3	28.9	11.8	3.2	8.6	10492	5.1	53.4	0.89	5.36	3.41	0.13	1.61588	N/A	N/A
8836	-	-	+	-	-	HCVmono-infection	1090000	Undetermined	N/A	female	53	50-59	65	155	27.0552	No	243	25	25	90	25	81.1	46.2	34.9	5.8	2.1	3.7	11819	3.55	58.8	2.72	4.88	3.22	0.1	1.09053	N/A	N/A
8837	+	-	+	-	-	HBV-HCV co-infection	1670000	2a	929000	male	54	50-59	71	165	26.079	No	178	67	145	74	71	76.6	49	27.6	38.3	8.4	29.9	8768	3.7	84	1.56	4.39	3.32	0.38	1.68797	5800	10152.1
8838	-	-	+	-	-	HCVmono-infection	812000	2a	N/A	male	58	50-59	65	167	23.3067	No	76	93	121	99	173	88.6	48.8	39.8	21.2	6.6	14.6	11523	6.53	86.5	1.64	4.17	3.65	1.22	6.45215	N/A	N/A
8840	-	-	+	-	-	HCVmono-infection	52.2	N/A	N/A	male	60	≥60	55	163	20.7008	Yes	172	72	32	52	71	56.3	32.9	23.4	6.5	2.6	3.9	5136	4.55	47.3	0.58	5.3	6.41	0.42	4.43997	N/A	N/A
8841	-	-	+	-	-	HCVmono-infection	1290000	2a	N/A	male	54	50-59	74	168	26.2188	Yes	143	19	20	69	20	76	47.2	28.8	18.8	5.4	13.4	8631	8.44	79.9	1.04	4.45	4.21	0.13	1.60434	N/A	2842.68
8844	+	-	-	-	-	HBV mono-infection	N/A	N/A	0	male	43	<50	75	178	23.6713	No	129	28	28	76	38	82.6	53.3	29.3	21.4	5.6	15.8	6846	4.84	84.7	0.92	4.18	4.84	0.22	1.76383	46.81	N/A
8849	-	-	+	-	-	HCVmono-infection	2100000	1b	N/A	male	41	<50	70	175	22.8571	No	132	28	34	63	14	73.8	46.1	27.7	17.7	4.7	13	6154	4.13	64	0.68	3.93	3.31	0.21	1.49152	N/A	N/A
8851	+	-	+	-	-	HBV-HCV co-infection	751000	1b	0	male	47	<50	65	165	23.8751	No	197	31	35	98	24	81.4	46.5	34.9	11.9	4.6	7.3	7000	5.62	77.9	0.95	4.72	3.01	0.16	1.25014	530.8	6037.94
8856	-	-	+	-	-	HCVmono-infection	12000	N/A	N/A	female	63	≥60	51	153	21.7865	No	145	33	36	104	58	75.6	41.7	33.9	5.4	2	3.4	9372	6.97	44.5	1.4	4.07	4.86	0.23	2.38966	N/A	N/A
8857	-	-	+	-	-	HCVmono-infection	12400	2a	N/A	male	74	≥60	52	160	20.3125	No	164	22	9	80	13	71.6	46.3	25.3	12.2	3.7	8.5	6158	8.14	64.7	0.97	4.28	3.8	0.13	3.30894	N/A	N/A
8859	-	-	+	-	-	HCVmono-infection	4480000	2a	N/A	male	47	<50	80	170	27.6817	Yes	172	63	97	77	102	77.5	49.1	28.4	11.2	3.7	7.5	8807	5.96	70.7	1.12	5.46	3.53	0.37	1.74793	N/A	N/A
8862	-	-	+	-	-	HCVmono-infection	7280000	1b	N/A	male	50	50-59	70	172	23.6614	Yes	151	39	39	66	57	74.2	44.7	29.5	15.1	4.8	10.3	7351	6.49	70.8	1.45	3.32	6.92	0.26	2.06788	N/A	N/A
8863	-	-	+	-	-	HCVmono-infection	0	N/A	N/A	female	47	<50	62	152	26.8352	No	225	26	29	73	16	75.2	44.1	31.1	8.5	2.3	6.2	9072	5.2	55.1	1.15	6.35	5.69	0.12	1.00853	N/A	1.97
8866	-	-	+	-	-	HCVmono-infection	1700000	2a	N/A	female	68	≥60	49	157	19.8791	No	173	22	18	87	20	74.4	44.4	30	7.7	2.3	5.4	7357	4.95	47.7	1.08	5.77	4.77	0.13	2.03821	N/A	N/A
8871	-	-	+	-	-	HCVmono-infection	7320000	2a	N/A	male	58	50-59	69	167	24.7409	Yes	188	48	39	54	46	83	48.3	34.7	12.8	4	8.8	8980	5.49	80.5	2.23	4.41	3.87	0.26	2.37126	N/A	N/A
8872	-	-	+	-	-	HCVmono-infection	453000	2a	N/A	male	62	≥60	60	166	21.7738	No	177	19	18	72	10	74.4	45.1	29.3	13.9	4	9.9	5033	9.05	78.1	0.65	3.45	3.95	0.11	1.56869	N/A	N/A
8877	+	+	-	-	-	HBV mono-infection	N/A	N/A	170000000	female	45	<50	54	154	22.7694	No	170	24	22	76	10	74.7	44.3	30.4	9	2.9	6.1	7762	5.39	60.8	0.89	3.64	3.73	0.14	1.35445	1736	N/A
8880	-	-	+	-	-	HCVmono-infection	7510000	1b	N/A	male	54	50-59	69	172	23.3234	Yes	240	81	55	66	558	84.6	46	38.6	17.8	6.6	11.2	6596	6.27	64.5	1.34	5.29	4.38	0.34	2.45746	N/A	N/A
8882	-	-	+	-	-	HCVmono-infection	2370000	2a	N/A	female	60	≥60	63	161	24.3046	No	274	34	23	68	32	89.6	44.7	44.9	11.2	3.9	7.3	7027	3.82	56	1.34	5.47	4.47	0.12	1.55244	N/A	N/A
8883	+	-	-	-	-	HBV mono-infection	N/A	N/A	20400	male	45	<50	63	158	25.2363	No	208	24	17	104	29	78.4	48.7	29.7	11.7	3.4	8.3	11232	3.82	64.4	1.08	4.82	4.08	0.12	1.25932	8403	N/A
8884	-	-	+	-	-	HCVmono-infection	8080000	1b	N/A	male	47	<50	61	163	22.9591	No	169	22	23	60	14	72.2	46.8	25.4	16.8	4.1	12.7	8522	5.44	79.7	1.19	5.74	4.16	0.13	1.27576	N/A	N/A
8885	-	-	+	-	-	HCVmono-infection	0	N/A	N/A	female	39	<50	70	153	29.903	No	343	25	27	66	22	77.1	47.1	30	9.5	3.1	6.4	8233	3.14	53.9	0.89	4.17	4.07	0.07	0.547052	N/A	N/A
8886	-	-	+	-	-	HCVmono-infection	3270000	1b	N/A	male	63	≥60	65	163	24.4646	No	90	52	61	53	63	85.8	51.1	34.7	29.5	9.9	19.6	8308	10.27	83.1	1.15	3.79	4.64	0.58	4.66054	N/A	N/A
8887	-	-	+	-	-	HCVmono-infection	2760000	2a	N/A	male	77	≥60	49	159	19.3821	No	137	31	24	53	29	73.3	41.9	31.4	4.6	2.1	2.5	7304	7.33	81.4	1.64	4.94	3.6	0.23	3.55653	N/A	N/A
8889	-	-	+	-	-	HCVmono-infection	0	N/A	N/A	female	50	50-59	57	158	22.8329	No	246	19	12	45	16	75.4	45.8	29.6	9.8	2.7	7.1	9318	5.04	53.9	1.14	5.62	3.99	0.08	1.1148	N/A	N/A
8891	-	-	+	-	-	HCVmono-infection	130000	2a	N/A	male	76	≥60	71	176	22.921	No	132	58	84	43	30	79.8	46.2	33.6	12	3.8	8.2	8370	5.1	98.1	0.93	4.07	4.35	0.44	3.64358	N/A	N/A
8894	-	-	+	-	-	HCVmono-infection	462000	2a	N/A	male	45	<50	74	167	26.5338	Yes	207	16	19	62	20	79.5	47.5	32	20.3	5.8	14.5	8148	6.6	77.9	1.17	5.1	3.14	0.08	0.797968	N/A	2647.83
8895	+	+	+	-	-	HBV-HCV co-infection	0	N/A	4570000	male	50	50-59	76	177	24.2587	Yes	153	41	36	86	38	76.1	45.2	30.9	29.4	7.4	22	5441	4.21	76	0.98	3.93	3.91	0.27	2.23312	1633	2.88
8898	-	-	+	-	-	HCVmono-infection	0	N/A	N/A	female	63	≥60	60	155	24.974	No	224	18	11	114	17	83.8	45.5	38.3	7.7	2.5	5.2	8622	5.88	64.5	3.01	5.58	4.09	0.08	1.5264	N/A	N/A
8899	-	-	+	-	-	HCVmono-infection	0	N/A	N/A	female	50	50-59	60	157	24.3418	No	298	21	24	91	19	78.5	46.3	32.2	6.5	2.1	4.4	8792	6.77	62.3	0.84	5.32	4.12	0.07	0.719229	N/A	N/A
8901	-	-	+	-	-	HCVmono-infection	4640000	1b	N/A	male	54	50-59	66	164	24.539	Yes	80	80	151	65	178	75.3	46.5	28.8	8	3.4	4.6	7254	3.87	71.9	1.33	3.55	4.85	1	4.39446	N/A	N/A
8902	-	-	+	-	-	HCVmono-infection	50300	2a	N/A	male	55	50-59	59	165	21.6713	No	161	107	174	81	267	76.8	43.7	33.1	10.6	3.9	6.7	7070	3.1	73.7	1.06	4.46	4.54	0.66	2.77106	N/A	N/A
8903	-	-	+	-	-	HCVmono-infection	15	N/A	N/A	female	50	50-59	55	158	22.0317	No	280	21	14	115	58	69.8	43.6	26.2	5.3	2.3	3	9390	5.91	70.1	2.75	6.45	4.36	0.08	1.00223	N/A	N/A
8904	-	-	+	-	-	HCVmono-infection	3630000	1b	N/A	male	54	50-59	52	165	19.1001	Yes	172	72	78	96	104	80.8	39.4	41.4	16.1	5.2	10.9	6233	7.62	75.2	0.85	3.48	4.88	0.42	2.55947	N/A	N/A
8905	-	-	+	-	-	HCVmono-infection	15	N/A	N/A	male	56	50-59	53	159	20.9644	No	230	25	18	70	16	77.1	47.4	29.7	17.2	4.2	13	4999	4.69	71.3	2.15	4.85	4.23	0.11	1.43471	N/A	N/A
8906	-	-	+	-	-	HCVmono-infection	6680000	1b	N/A	female	53	50-59	75	160	29.2969	Yes	173	26	18	97	155	75	46.3	28.7	9.1	3.1	6	13244	5.82	64.7	2.38	6.09	3.53	0.15	1.87744	N/A	N/A
8908	-	-	+	-	-	HCVmono-infection	1580000	1b	N/A	male	49	<50	73	170	25.2595	No	163	37	64	51	21	72.1	44.9	27.2	15.9	4.5	11.4	8445	6.83	80.3	0.67	3.88	3.63	0.23	1.39034	N/A	N/A
8909	-	-	+	-	-	HCVmono-infection	105000	1b	N/A	male	62	≥60	65	168	23.03	Yes	85	58	52	62	93	78.4	40	38.4	25	8.6	16.4	5196	7.03	78.1	1.3	3.33	4.1	0.68	5.86677	N/A	N/A
8910	-	-	+	-	-	HCVmono-infection	299000	1b	N/A	male	55	50-59	63	163	23.7118	No	108	73	43	108	51	68.7	32.3	36.4	28	13.4	14.6	3500	7.88	73.4	0.7	3.42	7.16	0.68	5.66928	N/A	N/A
8912	-	-	+	-	-	HCVmono-infection	545	N/A	N/A	male	53	50-59	69	162	26.2917	No	226	26	30	68	116	78.6	47	31.6	14.9	4.3	10.6	7341	5.64	76.8	1.91	5.73	4.48	0.12	1.11322	N/A	2.41
8913	-	-	+	-	-	HCVmono-infection	4110000	1b	N/A	female	62	≥60	52	154	21.9261	Yes	135	38	44	82	31	72.8	42.7	30.1	15	4.3	10.7	7194	9.02	56.5	0.74	4.5	4.14	0.28	2.63097	N/A	N/A
8914	+	-	+	-	-	HBV-HCV co-infection	34.9	N/A	73.4	male	54	50-59	65	170	22.4913	Yes	267	63	58	70	82	83.7	44.9	38.8	14.8	4.8	10	10352	6.81	96.6	1.27	4.33	3.93	0.24	1.67305	7116	2.24
8915	-	-	+	-	-	HCVmono-infection	4070000	1b	N/A	male	63	≥60	73	178	23.04	No	186	36	27	51	32	77.2	45.1	32.1	32.6	7.4	25.2	10268	6.85	77.8	1.5	5.35	3.95	0.19	2.34665	N/A	N/A
8916	-	-	+	-	-	HCVmono-infection	0	N/A	N/A	male	41	<50	70	171	23.939	No	121	21	18	63	33	71.4	42.7	28.7	20	5.4	14.6	6541	6.31	72.1	0.74	3.69	5.91	0.17	1.67719	N/A	N/A
8918	-	-	+	-	-	HCVmono-infection	0	N/A	N/A	female	47	<50	50	170	17.301	Yes	78	23	17	52	32	68.4	42.5	25.9	22	6	16	6487	5.01	59.6	1.17	3.08	3.38	0.29	3.3613	N/A	N/A
8919	+	-	+	-	-	HBV-HCV co-infection	2360000	2a	29.1	male	58	50-59	71	175	23.1837	Yes	142	33	19	57	57	68.2	42.9	25.3	23.3	6.7	16.6	7637	8.17	67.9	0.59	5.01	4.39	0.23	3.09227	129.3	8630.01
8920	-	-	+	-	-	HCVmono-infection	0	N/A	N/A	female	62	≥60	59	154	24.8777	Yes	177	20	26	60	33	68.4	44.6	23.8	11.6	3	8.6	10297	7.53	69.7	2.91	5.36	4.5	0.11	1.37392	N/A	N/A
8921	-	-	+	-	-	HCVmono-infection	18900	1b	N/A	male	61	≥60	62	174	20.4783	Yes	285	30	38	89	127	73.7	40.4	33.3	10.5	3.7	6.8	8133	6.69	57.9	0.47	4.79	3.43	0.11	1.04163	N/A	N/A
8922	+	-	+	-	-	HBV-HCV co-infection	5630	N/A	58.9	female	65	≥60	68	150	30.2222	No	187	46	47	67	43	76.7	43.5	33.2	12.7	3.4	9.3	4759	4.01	75.1	3.31	5.59	3.98	0.25	2.33228	3.63	25.8
8924	+	-	-	-	-	HBV mono-infection	N/A	N/A	34800	male	48	<50	70	177	22.3435	No	111	54	56	69	67	61.9	39.6	22.3	9.5	3.3	6.2	7476	5.6	62.3	0.92	3.92	5.06	0.49	3.12046	5604	N/A
8925	-	-	+	-	-	HCVmono-infection	6400000	1b	N/A	male	47	<50	92	175	30.0408	No	131	28	49	49	15	74.5	46.2	28.3	9.9	2.8	7.1	9023	4.1	64.6	1.25	3.75	4.4	0.21	1.43511	N/A	N/A
8926	-	-	+	-	-	HCVmono-infection	1640000	2a	N/A	female	55	50-59	61	162	23.2434	Yes	77	48	45	93	283	86.3	46.5	39.8	22.8	6.7	16.1	8420	5.22	48.9	1.93	5.16	4.27	0.62	5.11101	N/A	N/A
8927	-	-	+	-	-	HCVmono-infection	4180000	1b	N/A	female	59	50-59	50	164	18.5901	No	212	88	89	208	532	79.2	47	32.2	12.2	4.4	7.8	9796	6.48	38.4	2.33	6.05	4.74	0.42	2.59599	N/A	N/A
8928	-	-	+	-	-	HCVmono-infection	841000	2a	N/A	female	53	50-59	47	156	19.313	Yes	176	24	14	55	12	76	44.7	31.3	8	2.3	5.7	7401	5.16	54.6	3.26	4.26	4.56	0.14	1.93157	N/A	N/A
8929	-	-	+	-	-	HCVmono-infection	10900000	1b	N/A	male	29	<50	80	175	26.1224	Yes	218	42	65	80	66	71.5	44.4	27.1	29.4	7.1	22.3	9042	4.95	73	2.29	5	3.35	0.19	0.693001	N/A	N/A
8932	-	-	+	-	-	HCVmono-infection	200	N/A	N/A	male	58	50-59	56	157	22.719	No	182	67	80	139	661	71.9	40.9	31	27.1	7.5	19.6	6134	5.47	65.4	4.99	5.78	4.99	0.37	2.38719	N/A	N/A
8933	+	-	-	-	-	HBV mono-infection	N/A	N/A	374	male	49	<50	69	174	22.7903	No	197	17	19	56	34	65.5	42.2	23.3	26.5	5.8	20.7	13740	5.67	68	1.81	4.44	4.56	0.09	0.970068	3676	N/A
8934	-	-	+	-	-	HCVmono-infection	1250000	2a	N/A	female	65	≥60	49	154	20.6612	No	169	26	4	54	12	77.6	42.9	34.7	13.9	3.9	10	6170	6.38	71	1.04	5.18	4.07	0.15	5	N/A	N/A
8935	-	-	+	-	-	HCVmono-infection	195000	2a	N/A	male	54	50-59	72	174	23.7812	No	218	32	37	55	30	71.4	42.8	28.6	9.7	2.7	7	7426	7.77	76	3.93	5.12	3.68	0.15	1.30313	N/A	N/A
8940	-	-	+	-	-	HCVmono-infection	301000	1b	N/A	male	48	<50	65	166	23.5883	Yes	171	25	30	64	44	73.8	44.8	29	14.2	4.2	10	8519	7.38	80.3	1.17	5.04	3.42	0.15	1.28122	N/A	N/A
8944	-	-	+	-	-	HCVmono-infection	1460000	2a	N/A	male	42	<50	70	172	23.6614	Yes	188	40	61	39	33	67.3	43.5	23.8	17.9	6	11.9	8673	7.36	64.2	0.72	4.31	4.03	0.21	1.14416	N/A	N/A
8945	-	-	+	-	-	HCVmono-infection	288000	Undetermined	N/A	male	45	<50	63	167	22.5896	Yes	267	98	211	168	118	76.9	39.7	37.2	12.2	4.5	7.7	4576	6	62	1.14	4.12	3.88	0.37	1.13707	N/A	N/A
8948	-	-	+	-	-	HCVmono-infection	5080000	1b	N/A	female	41	<50	63	161	24.3046	No	114	36	35	51	18	70.5	43.7	26.8	11.3	3.4	7.9	7902	4.43	61.1	1.41	4.19	3.16	0.32	2.1885	N/A	N/A
8951	-	-	+	-	-	HCVmono-infection	947000	2a	N/A	male	66	≥60	63	178	19.8839	Yes	173	98	87	68	117	86.7	42.4	44.3	20.1	7.8	12.3	6686	8.72	72.4	0.88	3.64	4.36	0.57	4.00834	N/A	N/A
8954	-	-	+	-	-	HCVmono-infection	1050000	1b	N/A	male	60	≥60	63	172	21.2953	Yes	182	52	90	62	51	74.5	47	27.5	14.6	4.9	9.7	6845	8.53	57.6	0.89	4.38	3.51	0.29	1.80702	N/A	N/A
8955	-	-	+	-	-	HCVmono-infection	192000	2a	N/A	male	50	50-59	93	173	31.0735	Yes	145	52	129	85	80	78	41.6	36.4	12.1	3.8	8.3	9718	8.21	74	0.91	4.25	5.84	0.36	1.57874	N/A	327.36
8958	-	-	+	-	-	HCVmono-infection	2090000	2a	N/A	male	46	<50	78	178	24.6181	No	188	39	41	92	42	72.7	44.7	28	16.5	4	12.5	10885	5.42	75.3	2.02	4.48	3.68	0.21	1.4903	N/A	N/A
8959	-	-	+	-	-	HCVmono-infection	5940000	1b	N/A	female	57	50-59	62	156	25.4767	No	102	42	47	80	75	73.3	45	28.3	17.1	5.5	11.6	13737	9.14	57.7	0.87	5.33	4.23	0.41	3.42354	N/A	N/A
8960	-	-	+	-	-	HCVmono-infection	2980000	2a	N/A	male	47	<50	78	163	29.3575	No	218	35	23	58	51	77.7	47.3	30.4	17.4	4.6	12.8	9568	5.27	75.8	2.08	4.5	3.56	0.16	1.57342	N/A	N/A
8962	-	-	+	-	-	HCVmono-infection	154	1b	N/A	male	52	50-59	65	167	23.3067	Yes	113	102	112	63	379	85.6	52.3	33.3	28.6	8.7	19.9	7241	3.89	58.3	1.29	5.24	5.57	0.9	4.43523	N/A	N/A
8963	-	-	+	-	-	HCVmono-infection	0	N/A	N/A	female	58	50-59	58	157	23.5304	No	205	20	13	48	12	78.1	45.6	32.5	6.3	2	4.3	12247	5.5	50.6	2.34	4.63	4.98	0.1	1.5694	N/A	N/A
8966	-	-	+	-	-	HCVmono-infection	2860000	1b	N/A	male	75	≥60	65	165	23.8751	No	127	44	40	85	23	72.5	44.9	27.6	20.8	7.5	13.3	6765	7.69	75.4	0.62	3.42	3.65	0.35	4.10847	N/A	N/A
8967	-	-	+	-	-	HCVmono-infection	547000	1b	N/A	male	70	≥60	61	171	20.8611	No	108	38	27	84	37	73.2	46.2	27	19.2	6.5	12.7	7911	8.88	67.6	0.71	4.31	3.22	0.35	4.73997	N/A	N/A
8968	-	-	+	-	-	HCVmono-infection	6020000	1b	N/A	female	68	≥60	63	150	28	Yes	280	26	27	59	74	80.3	47.7	32.6	12.9	4.7	8.2	11141	6.12	108.7	2.3	5.87	6.03	0.09	1.21518	N/A	N/A
8969	-	-	+	-	-	HCVmono-infection	6880000	1b	N/A	male	63	≥60	62	170	21.4533	No	207	32	27	57	13	71.8	39.8	32	6.8	2.7	4.1	4724	7.84	72.3	0.71	2.87	5.21	0.15	1.8743	N/A	N/A
8971	-	-	+	-	-	HCVmono-infection	816000	1b	N/A	female	56	50-59	61	160	23.8281	No	267	35	33	72	50	77.7	43.2	34.5	6.7	3	3.7	8498	3.53	44.6	2.32	4.88	3.98	0.13	1.27787	N/A	N/A
8972	-	-	+	-	-	HCVmono-infection	0	N/A	N/A	female	61	≥60	52	153	22.2137	No	274	22	13	102	13	77.5	46	31.5	8.5	2.4	6.1	7038	9.04	58.9	1.18	5.37	4.36	0.08	1.35841	N/A	N/A
8973	-	-	+	-	-	HCVmono-infection	0	N/A	N/A	female	49	<50	90	163	33.8741	No	310	18	15	85	18	77.7	42.4	35.3	6.7	1.8	4.9	8114	3.64	54.2	2.17	3.53	3.9	0.06	0.734617	N/A	N/A
8974	-	-	+	-	-	HCVmono-infection	15	N/A	N/A	male	55	50-59	79	169	27.6601	No	175	26	25	103	19	78.7	47.5	31.2	11.1	3.2	7.9	9326	7.75	66.7	1.09	4.64	6.22	0.15	1.63429	N/A	N/A
8976	-	-	+	-	-	HCVmono-infection	2270000	2a	N/A	female	56	50-59	74	163	27.852	No	217	21	28	66	19	79.3	47.5	31.8	15.4	4	11.4	10018	5.62	58.2	1.6	4.3	4.43	0.1	1.02416	N/A	N/A
8981	-	-	+	-	-	HCVmono-infection	0	Undetermined	N/A	male	50	50-59	63	162	24.0055	No	90	32	39	68	14	78.6	48	30.6	16.9	4.5	12.4	7839	7.03	65.4	0.95	4.74	3.77	0.36	2.84672	N/A	N/A
8986	-	-	+	-	-	HCVmono-infection	6610000	1b	N/A	male	60	≥60	71	169	24.8591	Yes	160	47	46	42	48	78.4	43.1	35.3	11.5	3.8	7.7	7692	5.13	64	2.68	5.21	4.17	0.29	2.59866	N/A	N/A
8987	+	-	-	-	-	HBV mono-infection	N/A	N/A	3860	female	55	50-59	59	158	23.634	No	215	22	17	103	36	72	43	29	9.1	3.3	5.8	9048	6.29	50.1	1.33	4.51	4.65	0.1	1.36497	3479	N/A
8988	-	-	+	-	-	HCVmono-infection	15	N/A	0	female	60	≥60	39	155	16.2331	No	313	27	18	90	30	77.2	50.1	27.1	6.6	2.2	4.4	7635	6.87	63.1	1.26	6.07	5.76	0.09	1.21993	N/A	N/A
8989	-	-	+	-	-	HCVmono-infection	2550000	1b	N/A	male	46	<50	N/A	N/A	N/A	N/A	204	29	43	40	19	70.6	41.8	28.8	13.7	4	9.7	7065	6.3	93	0.72	4.06	3.19	0.14	0.997221	N/A	N/A
8993	-	-	+	-	-	HCVmono-infection	111700000	1b	N/A	male	49	<50	70	168	24.8016	No	190	99	131	85	318	82.9	46.2	36.7	18.2	7.4	10.8	6080	3.06	76.7	2.02	4.48	4.23	0.52	2.2307	N/A	N/A
8994	-	-	+	-	-	HCVmono-infection	2630000	1b	N/A	male	62	≥60	81	175	26.449	Yes	208	56	60	53	112	77.8	43.6	34.2	10.8	4	6.8	6312	9.18	75.3	0.98	3.59	7.5	0.27	2.15497	N/A	N/A
8995	-	-	+	-	-	HCVmono-infection	6880000	N/A	N/A	male	52	50-59	78	173	26.0617	Yes	118	39	45	82	146	79.9	49.2	30.7	16	5.6	10.4	9059	8.15	74.5	0.58	4.67	3.4	0.33	2.562	N/A	N/A
8996	-	-	+	-	-	HCVmono-infection	0	N/A	N/A	male	42	<50	76	170	26.2976	No	155	24	54	31	58	75.5	47.5	28	7.5	2.4	5.1	10083	6.48	90.8	4.21	4.72	1.94	0.15	0.884977	N/A	N/A
8997	-	-	+	-	-	HCVmono-infection	10900000	1b	N/A	female	58	50-59	55	162	20.9572	No	303	19	16	54	12	69.5	43.5	26	11.6	3.5	8.1	7667	8.33	62.3	1.13	3.5	7.38	0.06	0.909241	N/A	N/A
9000	-	-	+	-	-	HCVmono-infection	12900000	1b	N/A	female	60	≥60	80	166	29.0318	Yes	200	25	22	84	25	77.6	44.1	33.5	7.2	2.4	4.8	9590	8.62	55.8	1.21	4.62	4.57	0.13	1.59901	N/A	N/A
9004	-	-	+	-	-	HCVmono-infection	136000	1b	N/A	female	67	≥60	55	160	21.4844	Yes	112	48	57	72	31	70.9	42.1	28.8	19.4	5.1	14.3	6160	5.36	45.2	0.94	4.69	4.48	0.43	3.8033	N/A	N/A
9008	+	-	-	-	-	HBV mono-infection	N/A	N/A	503	female	48	<50	65	163	24.4646	No	229	17	14	51	18	71.1	44.8	26.3	7.3	2.1	5.2	8832	4.59	50.8	2.43	3.84	4	0.07	0.952337	8544	N/A
9009	+	-	+	-	-	HBV-HCV co-infection	3480000	1b	29.5	male	46	<50	62	165	22.7732	No	282	35	43	43	39	74.1	43.1	31	10.6	3.4	7.2	6639	6.9	72	0.53	3.45	5.49	0.12	0.870648	1.01	6331.36
9018	-	-	+	-	-	HCVmono-infection	7520000	2a	N/A	female	51	50-59	75	162	28.578	No	256	40	63	94	25	72.3	41.8	30.5	6.3	1.8	4.5	10461	7.1	55.5	2.35	4.7	5.09	0.16	1.00397	N/A	N/A
9021	-	-	+	-	-	HCVmono-infection	8850000	1b	N/A	female	64	≥60	46	161	17.7462	Yes	107	26	17	57	27	78	40.5	37.5	9.3	2.7	6.6	7338	5.36	73.9	1.36	3.63	6.41	0.24	3.77177	N/A	N/A
9027	-	-	+	-	-	HCVmono-infection	28000	N/A	N/A	male	43	<50	72	168	25.5102	No	116	174	203	138	624	85.7	46.4	39.3	26.1	8.2	17.9	9450	3.75	63.1	1.54	3.93	4.1	1.5	4.52701	N/A	N/A
9028	-	-	+	-	-	HCVmono-infection	7270000	1b	N/A	male	38	<50	85	165	31.2213	Yes	189	26	32	86	64	77.4	48.7	28.7	20.3	3.2	17.1	14374	3.67	83.3	0.57	4.28	4.93	0.14	0.924103	N/A	N/A
9031	-	-	+	-	-	HCVmono-infection	2670000	1b	N/A	male	59	50-59	92	178	29.0367	Yes	282	29	57	93	29	72	40.6	31.4	8.7	3.3	5.4	8405	6.95	83.4	0.71	4.5	3.03	0.1	0.803644	N/A	N/A
9043	-	-	+	-	-	HCVmono-infection	5350000	2a	N/A	male	50	50-59	60	163.5	22.4448	No	168	33	42	73	25	76.2	44.9	31.3	12.9	3.8	9.1	7851	6.22	59.2	1.04	4.74	4.05	0.2	1.51548	N/A	N/A
9047	-	-	+	-	-	HCVmono-infection	16700	Undetermined	N/A	male	69	≥60	50	172	16.901	No	161	24	22	60	30	77.6	40	37.6	6.5	2.6	3.9	7621	7.13	68.6	1.12	4.06	7.47	0.15	2.19292	N/A	N/A
9050	-	-	+	-	-	HCVmono-infection	2960	N/A	N/A	male	54	50-59	57	168	20.1956	No	278	50	46	104	253	91	41.8	49.2	13.1	5.4	7.7	7645	7.76	93.9	2.1	5.22	3.42	0.18	1.43199	N/A	N/A
9056	-	-	+	-	-	HCVmono-infection	0	N/A	N/A	male	61	≥60	50	155	20.8117	No	168	12	9	77	26	70.5	45.4	25.1	13.5	4	9.5	4750	7	48.3	0.67	3.79	3.96	0.07	1.45238	N/A	N/A
9063	-	-	+	-	-	HCVmono-infection	15900	N/A	N/A	female	40	<50	63	162	24.0055	No	146	38	64	71	32	71.4	43.5	27.9	9.5	1.3	8.2	8982	3.97	54.9	0.76	4.65	2.8	0.26	1.30137	N/A	N/A
9064	-	-	+	-	-	HCVmono-infection	462000	2a	N/A	male	45	<50	87	165.5	31.7631	No	165	52	75	63	22	73.4	44.5	28.9	13.5	3.7	9.8	7663	6.33	78.5	0.95	4.68	3.43	0.32	1.63758	N/A	N/A
9065	-	-	+	-	-	HCVmono-infection	2020000	2a	N/A	male	60	≥60	83	174	27.4145	No	207	21	14	73	38	79.1	40.8	38.3	8.4	2.8	5.6	7443	6.23	93.7	2.44	4.21	4.55	0.1	1.62681	N/A	N/A
9069	+	+	-	-	-	HBV mono-infection	N/A	N/A	170000000	male	56	50-59	62	154	26.1427	No	310	22	26	75	20	72.8	40.4	32.4	11.5	2.7	8.8	9426	5.76	73.4	2.07	4.82	8.25	0.07	0.779403	696.1	N/A
9075	+	+	+	-	-	HBV-HCV co-infection	0	N/A	749000	male	54	50-59	81	166	29.3947	Yes	175	59	49	173	160	68.3	36.9	31.4	26.3	9.9	16.4	3746	7.14	77.5	1.09	5.51	3.69	0.34	2.60082	10701	2.96
9080	-	-	+	-	-	HCVmono-infection	0	N/A	N/A	female	64	≥60	72	159	28.4799	No	290	22	43	162	127	68.1	42.3	25.8	9.7	2.8	6.9	10633	7.88	49.3	2.22	7.98	11.43	0.08	0.740407	N/A	2.28
9081	-	-	+	-	-	HCVmono-infection	0	N/A	N/A	male	64	≥60	75	167	26.8923	Yes	215	26	24	63	79	73.6	43.9	29.7	10.3	3.5	6.8	6799	5.1	80.6	1.79	4.88	4	0.12	1.57983	N/A	N/A
9085	-	-	+	-	-	HCVmono-infection	0	N/A	N/A	male	47	<50	72	170	24.9135	No	208	25	25	59	27	71.2	48.9	22.3	12.8	3.5	9.3	8434	5.05	99.1	1.67	5.39	4.45	0.12	1.12981	N/A	N/A
9091	-	-	+	-	-	HCVmono-infection	208000	1b	N/A	male	68	≥60	53	157	21.5019	Yes	298	43	55	93	145	82.4	44.9	37.5	9.2	3.4	5.8	9014	6.66	72	1.65	4.69	2.85	0.14	1.32306	N/A	N/A
9092	-	-	+	-	-	HCVmono-infection	21.7	N/A	N/A	male	60	≥60	68	164	25.2826	No	201	23	14	86	29	81.2	47.6	33.6	13.8	3.8	10	9817	6.25	115.1	3.36	3.65	3.29	0.11	1.83493	N/A	N/A
9093	-	-	+	-	-	HCVmono-infection	9180000	1b	N/A	female	55	50-59	53	157	21.5019	Yes	204	33	32	121	126	76.4	45.7	30.7	13.5	3.7	9.8	7979	4.08	73	1.79	4.75	3.63	0.16	1.57279	N/A	N/A
9094	-	-	+	-	-	HCVmono-infection	24000	N/A	N/A	female	54	50-59	73	155	30.385	No	77	73	35	85	136	101.9	49.4	52.5	13.8	4.7	9.1	9783	3.37	86.8	2.34	5.27	4.67	0.95	8.6535	N/A	N/A
9095	-	-	+	-	-	HCVmono-infection	0	N/A	N/A	female	50	50-59	57	152	24.6711	No	304	28	21	83	33	77.3	47	30.3	11.3	3.3	8	8674	6.13	65.8	1.11	5.35	3.09	0.09	1.00495	N/A	N/A
9096	-	-	+	-	-	HCVmono-infection	1140000	2a	N/A	male	44	<50	64	173	21.3839	No	111	39	35	56	24	75.9	49.2	26.7	22.4	5	17.4	6898	5.77	74.4	0.47	4.64	2.79	0.35	2.61313	N/A	N/A
9098	-	-	+	-	-	HCVmono-infection	245000	2a	N/A	male	47	<50	60	163	22.5827	No	179	70	113	80	284	91.8	48	43.8	20.2	6.5	13.7	9354	3.38	58.1	1.26	3.65	3.64	0.39	1.72903	N/A	N/A
9100	-	-	+	-	-	HCVmono-infection	11400000	1b	N/A	male	48	<50	71	173	23.7228	Yes	145	78	95	110	140	75.5	41.6	33.9	20.6	7.7	12.9	5355	5.37	65.1	0.64	3.2	3.06	0.54	2.64915	N/A	N/A
9102	-	-	+	-	-	HCVmono-infection	1960000	2a	N/A	male	40	<50	71	168	25.1559	Yes	160	51	53	91	360	81.2	46.6	34.6	18.6	6.1	12.5	8689	4.03	96.3	1.88	4.01	3.17	0.32	1.75135	N/A	N/A
9103	-	-	+	-	-	HCVmono-infection	0	N/A	N/A	female	63	≥60	58	150	25.7778	Yes	223	23	14	64	18	73.2	43.6	29.6	15.4	3.6	11.8	8771	6.36	61	1.42	6.1	3.88	0.1	1.7366	N/A	N/A
9107	-	-	+	-	-	HCVmono-infection	1470000	2a	N/A	female	42	<50	60	163.5	22.4448	No	167	34	32	53	29	69.9	45.6	24.3	12.7	3.9	8.8	6472	4.86	55.1	0.65	4.32	3.51	0.2	1.5116	N/A	N/A
9108	-	-	+	-	-	HCVmono-infection	3360000	2a	N/A	male	45	<50	61.5	166.5	22.1843	Yes	146	27	26	72	14	72.6	43	29.6	13.7	4	9.7	6320	5.8	71.4	0.53	3.97	3.33	0.18	1.63206	N/A	N/A
9109	-	-	+	-	-	HCVmono-infection	6180000	1b	N/A	female	66	≥60	71.5	160.5	27.7559	No	152	30	37	105	72	80.7	45.7	35	15.1	4.5	10.6	8581	3.23	50.6	1.08	4.55	4.5	0.2	2.14151	N/A	N/A
9110	-	-	+	-	-	HCVmono-infection	3640000	2a	N/A	female	75	≥60	65	160	25.3906	No	213	26	16	74	39	80.5	43.3	37.2	10.5	3.6	6.9	6778	5.98	57.3	1.11	4.4	11.67	0.12	2.28873	N/A	N/A
9111	-	-	+	-	-	HCVmono-infection	215000	2a	N/A	male	41	<50	77	163	28.9811	No	79	172	276	91	167	76.7	44.2	32.5	24.5	7.2	17.3	7954	5.74	56.2	1.11	3.87	10.42	2.18	5.37317	N/A	N/A
9112	-	-	+	-	-	HCVmono-infection	651000	2a	N/A	female	58	50-59	75	166	27.2173	No	106	31	61	65	39	77.6	46.4	31.2	28.6	7	21.6	9468	5.76	91.7	1.96	4.1	18.76	0.29	2.1718	N/A	N/A
9113	-	-	+	-	-	HCVmono-infection	168000	Undetermined	N/A	female	55	50-59	56	156	23.0112	No	132	60	70	60	21	80.8	44.7	36.1	11.7	3.3	8.4	5967	4.47	59.1	1.06	3.73	3.88	0.45	2.98807	N/A	N/A
9114	-	-	+	-	-	HCVmono-infection	4090000	1b	N/A	female	38	<50	65	158	26.0375	No	251	23	20	54	22	78.2	43.8	34.4	10.7	3	7.7	3665	4.57	68.4	0.98	4.59	3.82	0.09	0.778615	N/A	N/A
9117	-	-	+	-	-	HCVmono-infection	12700000	1b	N/A	female	61	≥60	65	154	27.4077	Yes	171	42	29	125	21	81.1	49.8	31.3	14.6	5	9.6	9673	4.73	65.1	1.16	3.25	3.06	0.25	2.78217	N/A	N/A
9118	-	-	+	-	-	HCVmono-infection	1390000	1b	N/A	male	45	<50	60	173.5	19.9321	No	186	34	36	53	18	78.6	47.5	31.1	26.7	6.6	20.1	6939	5.79	63.1	0.41	4	3.5	0.18	1.37097	N/A	N/A
9121	-	-	+	-	-	HCVmono-infection	19600000	1b	N/A	male	41	<50	105	176.5	33.7054	No	174	65	106	44	247	84.4	46.7	37.7	16.8	5.3	11.5	12264	4.37	73.3	3.28	4.77	5.18	0.37	1.48763	N/A	N/A
9122	-	-	+	-	-	HCVmono-infection	5570000	1b	N/A	female	41	<50	50	154	21.0828	Yes	200	19	14	64	40	78.1	43.5	34.6	12.1	3.7	8.4	7408	4.96	61.6	0.87	4.9	3.56	0.1	1.04098	N/A	N/A
9123	-	-	+	-	-	HCVmono-infection	3630000	2a	N/A	female	48	<50	50	155	20.8117	No	287	26	25	70	13	84	46.9	37.1	18	4.9	13.1	8408	4.25	54.6	1.53	4.5	3.48	0.09	0.869686	N/A	N/A
9125	-	-	+	-	-	HCVmono-infection	3100	N/A	N/A	male	64	≥60	54	153	23.0681	Yes	223	64	40	108	419	81	41	40	14.1	6.3	7.8	7929	6.77	70.2	1.02	5.51	4.02	0.29	2.90419	N/A	N/A
9127	-	-	+	-	-	HCVmono-infection	5960	N/A	N/A	male	59	50-59	55	165	20.202	Yes	183	61	57	142	135	90	48.1	41.9	14	5.4	8.6	9875	2.75	91.2	0.88	4.51	4.67	0.33	2.60491	N/A	N/A
9129	-	-	+	-	-	HCVmono-infection	15	N/A	N/A	male	52	50-59	67	165	24.6097	No	194	26	28	66	25	78.1	49	29.1	17.9	5.6	12.3	12025	5.27	101.5	1.07	2.98	6.27	0.13	1.31703	N/A	N/A
9131	+	-	-	-	-	HBV mono-infection	N/A	N/A	20	female	49	<50	75	160	29.2969	No	278	21	14	72	18	81.9	49.7	32.2	8.3	2.8	5.5	8619	3.2	63.3	1.97	5.1	4.91	0.08	0.989251	4355	N/A
9132	-	-	+	-	-	HCVmono-infection	447000	2a	N/A	male	42	<50	65	164	24.1672	No	220	149	266	50	83	89.5	46.7	42.8	23.2	7.2	16	11915	6.76	75.1	0.43	3.99	3.61	0.68	1.7441	N/A	N/A
9135	+	+	+	-	-	HBV-HCV co-infection	5870000	N/A	9190	female	53	50-59	74	163	27.852	No	126	35	35	79	37	78.3	45.3	33	13.3	4	9.3	10112	6.36	61.8	0.84	4.34	4.39	0.28	2.48851	5302	7214.31
9136	-	-	+	-	-	HCVmono-infection	115000	2a	N/A	female	50	50-59	81	161	31.2488	No	109	158	134	105	235	88.3	42.5	45.8	16.3	6.9	9.4	7909	3.47	61.8	2.52	4.36	5.63	1.45	6.26106	N/A	N/A
9137	-	-	+	-	-	HCVmono-infection	525000	1b	N/A	male	66	≥60	48	163	18.0662	Yes	93	187	221	124	88	80.3	44.4	35.9	11.2	4.2	7	8489	6.57	66	1.28	4.62	4.56	2.01	8.92702	N/A	N/A
9140	-	-	+	-	-	HCVmono-infection	0	Undetermined	N/A	male	48	<50	72	175	23.5102	No	147	23	15	84	35	75.8	45.1	30.7	32.4	8.4	24	6837	5.3	93.8	1.49	3.2	7.51	0.16	1.93913	N/A	N/A
9141	-	-	+	-	-	HCVmono-infection	1240000	1b	N/A	male	52	50-59	65	166	23.5883	No	104	185	222	51	64	82	48.9	33.1	23	7.2	15.8	6863	6.58	78.9	0.67	3.75	3.21	1.78	6.20819	N/A	N/A
9142	-	-	+	-	-	HCVmono-infection	1510000	1b	N/A	male	54	50-59	60	164	22.3081	No	253	34	28	78	18	81.6	45	36.6	26.3	6.4	19.9	8301	8.76	62.3	1.1	4.77	4.39	0.13	1.37143	N/A	N/A
9143	-	-	+	-	-	HCVmono-infection	1270000	2a	N/A	male	46	<50	67	175	21.8776	No	176	175	186	73	148	70.9	44.8	26.1	21.9	7	14.9	8604	5.69	83.8	1.17	3.98	3.29	0.99	3.35372	N/A	N/A
9144	-	-	+	-	-	HCVmono-infection	4100000	1b	N/A	male	71	≥60	71	180	21.9136	No	123	39	36	62	35	85.5	43.6	41.9	9.6	3	6.6	8045	10.08	74.4	1.96	5.3	5.88	0.32	3.75203	N/A	N/A
9146	-	-	+	-	-	HCVmono-infection	235000	Undetermined	N/A	female	60	≥60	80	157	32.4557	Yes	243	22	11	115	57	75.2	41.3	33.9	9.3	3.1	6.2	9011	5.1	62	0.93	5	3.18	0.09	1.63784	N/A	N/A
9147	-	-	+	-	-	HCVmono-infection	1280000	2a	N/A	female	46	<50	52	159	20.5688	No	192	32	26	64	11	80.6	42.9	37.7	4.9	1.7	3.2	7752	7.2	87.2	1.58	4.1	3.79	0.17	1.50356	N/A	N/A
9149	-	-	+	-	-	HCVmono-infection	6780000	1b	N/A	male	51	50-59	65	166	23.5883	No	180	48	38	90	93	71.4	43	28.4	15.1	5.4	9.7	7345	4.25	78.5	0.82	3.93	3.83	0.27	2.20621	N/A	N/A
9150	-	-	+	-	-	HCVmono-infection	12000	N/A	N/A	male	53	50-59	55	167	19.721	No	359	36	31	107	97	79.5	44.6	34.9	6.1	2.2	3.9	7715	6.38	69.9	0.79	4.33	3.98	0.1	0.95456	N/A	N/A
9151	-	-	+	-	-	HCVmono-infection	15	N/A	N/A	male	59	50-59	70	168	24.8016	Yes	248	26	14	93	27	75.6	45.8	29.8	14.5	3.8	10.7	8537	8.08	71.5	2.23	5.12	3.75	0.1	1.65314	N/A	N/A
9153	+	-	+	-	-	HBV-HCV co-infection	0	N/A	231	female	60	≥60	51	156	20.9566	Yes	185	18	7	85	22	74.7	40.5	34.2	5.8	1.9	3.9	12024	5.26	59.1	1.14	4.53	5.88	0.1	2.2065	0.513	3.74
9154	+	-	+	-	-	HBV-HCV co-infection	161	N/A	0	female	61	≥60	56	157	22.719	No	105	27	13	89	120	78.8	42.6	36.2	14.5	5	9.5	5899	3.75	80.5	1.69	4.37	3.55	0.26	4.35043	734.2	3.15
9158	-	-	+	-	-	HCVmono-infection	8410000	2a	N/A	male	48	<50	104	173	34.7489	Yes	130	39	65	74	53	83.2	50.5	32.7	15.9	4.3	11.6	8815	6.45	97.4	2.52	4.3	2.83	0.3	1.7861	N/A	N/A
9159	-	-	+	-	-	HCVmono-infection	1820000	1b	N/A	male	57	50-59	60	164	22.3081	No	204	61	43	80	196	75.9	44.9	31	16.7	7.8	8.9	8516	6.13	76.3	1.18	3.68	4.12	0.3	2.5992	N/A	N/A
9160	-	-	+	-	-	HCVmono-infection	6390000	2a	N/A	female	52	50-59	53	148	24.1965	No	316	45	31	136	73	86.2	43.5	42.7	8.5	2.6	5.9	11797	7.01	59.3	0.86	6.52	3.33	0.14	1.32999	N/A	N/A
9162	+	+	-	-	-	HBV mono-infection	N/A	N/A	13100000	male	51	50-59	78	176	25.1808	No	102	168	99	74	69	78.4	29.5	48.9	34.4	13	21.4	3252	3.44	65.2	1.55	4.39	13.12	1.65	8.44232	5603	N/A
9163	-	-	+	-	-	HCVmono-infection	3720000	1b	N/A	male	73	≥60	60	170	20.7612	No	174	107	151	112	120	76.4	45.3	31.1	16.5	5.1	11.4	6057	8.46	79	1.34	4.53	3.8	0.61	3.65316	N/A	N/A
9164	-	-	+	-	-	HCVmono-infection	343000	Undetermined	N/A	female	64	≥60	49	153	20.9321	No	91	80	85	88	53	71	38.7	32.3	12.2	3.8	8.4	4544	7.75	61.6	0.95	4.11	4.45	0.88	6.10266	N/A	N/A
9165	-	-	+	-	-	HCVmono-infection	3790000	1b	N/A	female	50	50-59	74	163	27.852	Yes	156	42	56	76	68	86.7	47.8	38.9	12.9	4.2	8.7	6762	5.7	53.3	1.43	5.59	4.06	0.27	1.79887	N/A	N/A
9166	-	-	+	-	-	HCVmono-infection	15	N/A	N/A	female	77	≥60	50	148	22.8269	No	91	33	23	79	31	73.1	45.4	27.7	12.9	3.8	9.1	7925	6.48	62.4	0.74	4.58	3	0.36	5.82236	N/A	N/A
9167	-	-	+	-	-	HCVmono-infection	245	N/A	N/A	female	69	≥60	70	154	29.5159	No	255	24	15	96	28	86.5	47.9	38.6	10.2	2.9	7.3	12720	5.98	57.4	4.48	7.06	4.44	0.09	1.67677	N/A	N/A
9168	-	-	+	-	-	HCVmono-infection	90.7	N/A	N/A	male	54	50-59	59	167	21.1553	No	296	36	22	53	29	70.1	45.1	25	16.1	4.9	11.2	8785	8.92	89.6	0.6	3.98	2.49	0.12	1.40021	N/A	1.36
9170	-	-	+	-	-	HCVmono-infection	15500000	1b	N/A	female	59	50-59	50	143	24.4511	No	247	30	22	61	169	75.4	46.5	28.9	7.5	2.4	5.1	13460	5.2	77.2	2.11	6.49	3.49	0.12	1.52779	N/A	N/A
9171	-	-	+	-	-	HCVmono-infection	301	N/A	N/A	female	39	<50	N/A	N/A	N/A	N/A	208	21	24	47	24	74.5	45.4	29.1	6.5	2.2	4.3	7384	4.84	62.7	1.25	4.33	4.05	0.1	0.803739	N/A	N/A
9172	-	-	+	-	-	HCVmono-infection	3430	N/A	N/A	female	45	<50	N/A	N/A	N/A	N/A	184	44	41	58	21	68.7	40.9	27.8	10.8	3	7.8	6382	8.22	49.4	0.68	4.72	4.08	0.24	1.68057	N/A	N/A
9174	-	-	+	-	-	HCVmono-infection	5670000	1b	N/A	female	49	<50	60	156	24.6548	No	198	37	22	53	55	75.8	45.2	30.6	12.4	4	8.4	6491	5.69	68.4	0.85	3.66	3.87	0.19	1.95219	N/A	N/A
9178	-	-	+	-	-	HCVmono-infection	86800	N/A	N/A	male	52	50-59	64	166	23.2254	No	215	80	97	37	39	90.8	42.1	48.7	15.2	4.7	10.5	7889	5.42	61.3	0.53	3.78	3.76	0.37	1.96458	N/A	N/A
9180	-	-	+	-	-	HCVmono-infection	8610000	1b	N/A	female	50	50-59	63	156	25.8876	No	318	27	20	69	25	80.1	40.9	39.2	11.9	3.4	8.5	11760	5.59	64.2	0.58	5.85	4.21	0.08	0.949274	N/A	N/A
9181	-	-	+	-	-	HCVmono-infection	56.5	2a	N/A	male	39	<50	76	170	26.2976	No	161	46	84	62	150	77.1	45.1	32	14.3	4.6	9.7	9284	5.56	62.8	0.52	3.43	3.77	0.29	1.21579	N/A	N/A
9183	-	-	+	-	-	HCVmono-infection	12000	N/A	N/A	male	49	<50	61	165	22.4059	No	244	78	102	73	118	88.4	46.9	41.5	14.1	4.3	9.8	10484	6.09	76.3	1.46	4.83	3.61	0.32	1.55096	N/A	N/A
9184	-	-	+	-	-	HCVmono-infection	5800000	1b	N/A	male	45	<50	66	157	26.7759	No	200	115	90	108	414	83.6	46.6	37	10.9	8.2	2.7	10867	5.49	69.8	5.68	4.08	6.8	0.58	2.72746	N/A	N/A
9185	-	-	+	-	-	HCVmono-infection	521000	Undetermined	N/A	female	57	50-59	56	154	23.6128	No	128	94	139	87	180	81.4	45.5	35.9	9	3.4	5.6	11417	4.36	59.9	0.88	4.26	3.47	0.73	3.55047	N/A	N/A
9187	-	-	+	-	-	HCVmono-infection	1260000	1b	N/A	female	63	≥60	44	153	18.7962	No	226	29	25	94	81	71	43.8	27.2	8.7	2.9	5.8	7984	7.61	62.4	0.88	4.16	3.43	0.13	1.61681	N/A	N/A
9188	-	-	+	-	-	HCVmono-infection	18600	N/A	N/A	male	51	50-59	65	166	23.5883	No	171	60	123	88	112	80.9	42.7	38.2	26.4	8.3	18.1	7936	7.03	87	1.29	3.56	9.19	0.35	1.61351	N/A	N/A
9190	-	-	+	-	-	HCVmono-infection	12000	N/A	N/A	female	50	50-59	70	166	25.4028	No	200	65	62	54	30	90.2	45.6	44.6	5	1.8	3.2	10220	3.45	51.1	3.38	5.63	3.9	0.33	2.06375	N/A	N/A
9191	-	-	+	-	-	HCVmono-infection	2550000	1b	N/A	male	66	≥60	60	166	21.7738	Yes	142	75	100	122	350	76.6	43.8	32.8	13.4	4.8	8.6	8173	8.17	98.1	1.46	3.78	2.78	0.53	3.48592	N/A	N/A
9192	-	-	+	-	-	HCVmono-infection	303	N/A	N/A	male	61	≥60	67	163	25.2174	No	216	31	26	48	28	72.6	45.7	26.9	16.1	4.4	11.7	9627	6.61	72.7	0.81	4.66	3.99	0.14	1.71692	N/A	N/A
9195	-	-	+	-	-	HCVmono-infection	140000	1b	N/A	female	58	50-59	70	166	25.4028	No	211	50	56	58	134	81.7	43.7	38	13.2	4.8	8.4	10517	4.63	51.4	1.47	4.44	4.69	0.24	1.83663	N/A	508.9
9197	-	-	+	-	-	HCVmono-infection	0	N/A	N/A	female	52	50-59	65	164.5	24.0205	Yes	154	32	26	58	30	68.5	44.4	24.1	13.2	3.6	9.6	9747	5.93	78.4	0.92	4.42	3.6	0.21	2.11907	N/A	N/A
9198	-	-	+	-	-	HCVmono-infection	0	N/A	N/A	female	53	50-59	60	150	26.6667	No	300	29	17	68	16	79.4	46.9	32.5	13.5	3.6	9.9	9774	4.86	61.8	0.63	5.85	3.86	0.1	1.24259	N/A	N/A
9199	-	-	+	-	-	HCVmono-infection	410000	1b	N/A	male	49	<50	65	168	23.03	Yes	139	93	111	68	432	76.9	43.8	33.1	26.4	10.5	15.9	9837	5.66	66.8	0.79	5.25	4.14	0.67	3.11174	N/A	N/A
9300	-	-	+	-	-	HCVmono-infection	65500	N/A	N/A	male	56	50-59	57	151	24.9989	No	173	65	89	55	275	68	44.4	23.6	8.2	3	5.2	8513	5.9	65.2	1	4.7	4.95	0.38	2.23028	N/A	N/A
9301	-	-	+	-	-	HCVmono-infection	3070000	1b	N/A	male	54	50-59	63	170	21.7993	Yes	187	23	34	71	21	77.1	44.1	33	9.9	3.2	6.7	5895	4.99	72.4	0.92	3.48	4.05	0.12	1.13904	N/A	N/A
9302	-	-	+	-	-	HCVmono-infection	2540000	1b	N/A	male	48	<50	48	155	19.9792	No	142	23	16	53	24	69.7	42.7	27	20	5.5	14.5	6584	4.57	68.4	1.86	4.16	3.26	0.16	1.94366	N/A	N/A
9303	+	-	+	-	-	HBV-HCV co-infection	15	N/A	66800	male	45	<50	55	161	21.2183	Yes	208	123	80	99	139	66.2	43.3	22.9	17.5	4.8	12.7	5949	7.05	57.6	3.34	2.82	3.66	0.59	2.97515	6822	2.53
9305	-	-	+	-	-	HCVmono-infection	560000	1b	N/A	male	66	≥60	60	158	24.0346	No	76	139	105	130	119	75.5	32.8	42.7	34.7	15.9	18.8	2590	5.81	73.9	0.68	3.07	6.65	1.83	11.7801	N/A	N/A
9306	-	-	+	-	-	HCVmono-infection	187000	1b	N/A	male	63	≥60	60	168	21.2585	Yes	123	87	70	79	325	80.9	44.9	36	15.3	5.9	9.4	9964	3.46	67.9	1.34	3.89	3.89	0.71	5.32606	N/A	N/A
9307	-	-	+	-	-	HCVmono-infection	60300	N/A	N/A	male	63	≥60	58	170	20.0692	Yes	111	46	20	55	27	81.4	43.2	38.2	23	6.4	16.6	7102	4.26	79.7	1.38	3.67	3.59	0.41	5.83795	N/A	N/A
9309	-	-	+	-	-	HCVmono-infection	520000	1b	N/A	male	58	50-59	65	172	21.9713	Yes	199	358	141	498	442	79.4	36.3	43.1	39.2	17.9	21.3	4946	4.57	75	1.55	4.79	3.29	1.8	8.78716	N/A	N/A
9310	-	-	+	-	-	HCVmono-infection	0	N/A	N/A	male	60	≥60	75	174	24.7721	Yes	108	30	27	53	19	80.3	46.8	33.5	16.7	4.5	12.2	9894	6	76.8	3.21	3.49	6.35	0.28	3.2075	N/A	N/A
9316	-	-	+	-	-	HCVmono-infection	11000000	2a	N/A	female	55	50-59	55	160	21.4844	Yes	99	39	44	87	32	73.8	43.3	30.5	10.7	3.3	7.4	9762	3.66	35.4	1.91	4.49	2.82	0.39	3.26637	N/A	N/A
9317	-	-	+	-	-	HCVmono-infection	8780	N/A	N/A	female	62	≥60	65	165	23.8751	Yes	33	59	44	70	20	84.2	42.7	41.5	19.2	7.2	12	4424	4.2	67.6	0.61	2.11	3.24	1.79	16.711	N/A	N/A
9318	-	-	+	-	-	HCVmono-infection	1880000	2a	N/A	male	81	≥60	72	166	26.1286	Yes	109	41	44	85	28	72.3	43	29.3	10.7	3.4	7.3	6655	8.53	89.7	1.51	4.78	4.59	0.38	4.59321	N/A	N/A
9326	+	+	-	-	-	HBV mono-infection	N/A	N/A	504000	male	50	50-59	68	173	22.7204	No	115	38	29	76	27	71.5	41.3	30.2	11.1	3.9	7.2	5719	5.11	84.3	1.53	3.05	2.77	0.33	3.06801	1591	N/A
9328	-	-	+	-	-	HCVmono-infection	15	N/A	N/A	male	65	≥60	66	170	22.8374	Yes	175	21	12	90	15	84	50.1	33.9	16.5	4.6	11.9	7908	5.86	77.7	1.18	4.41	4.88	0.12	2.25167	N/A	N/A
9329	+	+	-	-	-	HBV mono-infection	N/A	N/A	305000	male	67	≥60	70	168	24.8016	No	205	38	38	76	108	78.6	47.8	30.8	14	4.7	9.3	10722	5.4	75.3	1.8	5.79	12.55	0.19	2.01471	9394	N/A
9330	-	-	+	-	-	HCVmono-infection	127000	1b	N/A	male	58	50-59	64	168	22.6757	No	187	29	24	62	34	79	45.5	33.5	12.9	3.2	9.7	9708	5.2	78.9	2.01	7.84	2.3	0.16	1.83603	N/A	N/A
9331	-	-	+	-	-	HCVmono-infection	15	N/A	N/A	female	54	50-59	60	170	20.7612	No	196	23	15	77	14	78.5	50.8	27.7	16.3	3.7	12.6	12675	4.33	59.9	2.09	6.09	4	0.12	1.63614	N/A	N/A
9332	-	-	+	-	-	HCVmono-infection	1300000	1b	N/A	male	61	≥60	60	168	21.2585	Yes	231	49	77	89	39	85.9	50.2	35.7	17.7	5.5	12.2	6200	9.8	87.7	0.82	5.57	4.42	0.21	1.47458	N/A	N/A
9334	-	-	+	-	-	HCVmono-infection	1040000	1b	N/A	female	54	50-59	48	155	19.9792	No	126	86	126	71	153	71.8	43.1	28.7	9.3	4.1	5.2	8568	3.65	50.8	1.39	3.92	3.66	0.68	3.2835	N/A	N/A
9336	-	-	+	-	-	HCVmono-infection	94500	N/A	N/A	male	55	50-59	74	170	25.6055	No	149	106	147	88	474	80	46.2	33.8	26.4	8.7	17.7	11261	4.93	63.6	1.14	5.06	4.05	0.71	3.22718	N/A	N/A
9337	+	-	-	-	-	HBV mono-infection	N/A	N/A	15000	male	37	<50	70	170	24.2215	Yes	156	17	11	89	14	71.5	50	21.5	12	7.7	4.3	8466	5.95	57.5	0.77	4.05	2.44	0.11	1.21571	6303	N/A
9341	-	-	+	-	-	HCVmono-infection	2020000	2a	N/A	male	48	<50	74	170	25.6055	No	171	65	127	92	62	81.4	48.9	32.5	20.4	5.4	15	10845	4.19	92	1.68	4.85	3.54	0.38	1.61904	N/A	N/A
9342	-	-	+	-	-	HCVmono-infection	3500000	1b	0	female	57	50-59	62	159	24.5243	Yes	69	98	96	95	188	76.2	43.6	32.6	22.7	12.4	10.3	5992	4.61	72.9	2.64	4.54	3.69	1.42	8.26259	N/A	N/A
9346	+	-	-	-	-	HBV mono-infection	N/A	N/A	2400	male	49	<50	68	160	26.5625	No	187	50	38	67	24	78.8	47.2	31.6	18.1	5.7	12.4	11088	10.65	102.3	0.94	4.92	2.24	0.27	2.12536	405.9	N/A
9347	+	-	+	-	-	HBV-HCV co-infection	0	N/A	170000000	male	56	50-59	80	172	27.0416	No	70	130	75	161	70	80.4	33.4	47	38.6	18.5	20.1	2153	4.55	81.3	1.04	3.65	3.26	1.86	12.0089	4817	2.75
9348	-	-	+	-	-	HCVmono-infection	184	N/A	0	female	60	≥60	60	156	24.6548	No	54	70	51	117	91	79.7	36.8	42.9	24.8	8.8	16	5663	4.53	51.6	0.77	3.17	3.37	1.3	10.8911	N/A	N/A
9349	-	-	+	-	-	HCVmono-infection	26500	N/A	N/A	male	60	≥60	80	165	29.3848	No	195	38	56	72	66	85.1	49.9	35.2	12.9	4	8.9	11020	4.61	71.9	1.53	4.95	4.26	0.19	1.56245	N/A	N/A
9352	-	-	+	-	-	HCVmono-infection	7900000	1b	N/A	female	64	≥60	76	162	28.959	No	112	35	40	83	42	82	44.2	37.8	17.8	6.5	11.3	8251	5.61	68.8	2.84	5.52	5.73	0.31	3.16228	N/A	N/A
9354	+	-	+	-	-	HBV-HCV co-infection	0	N/A	3710	male	65	≥60	55	158	22.0317	No	144	29	17	63	10	74.1	45	29.1	8.3	2.9	5.4	5577	5.56	55.9	0.74	3.27	4.25	0.2	3.17486	6841	1.87
9357	-	-	+	-	-	HCVmono-infection	15	N/A	N/A	male	44	<50	64	178	20.1995	Yes	220	39	74	105	141	74.5	41.4	33.1	10.4	4.6	5.8	7911	4.63	54.7	1.52	3.8	5.63	0.18	0.906732	N/A	N/A
9358	-	-	+	-	-	HCVmono-infection	5620000	1b	N/A	female	45	<50	54	156	22.1893	No	329	29	22	54	10	73.9	40.1	33.8	8	2.5	5.5	6121	2.88	55.8	0.65	3.67	3.64	0.09	0.845675	N/A	N/A
9362	+	-	+	-	-	HBV-HCV co-infection	0	N/A	0	female	43	<50	62	160	24.2188	Yes	225	28	14	38	12	87.4	45	42.4	7.4	2.4	5	7338	4.03	70	0.99	4.69	4.99	0.12	1.43014	0.487	3.15
9365	-	-	+	-	-	HCVmono-infection	15	N/A	N/A	male	72	≥60	70	157	28.3987	Yes	41	27	27	120	96	78.3	47.5	30.8	13.8	4.5	9.3	9660	4.97	74.3	1.3	4.35	3.16	0.66	9.12495	N/A	N/A
9366	-	-	+	-	-	HCVmono-infection	15	N/A	N/A	female	48	<50	75	162	28.578	No	304	20	13	69	57	79	47.4	31.6	16	4	12	9640	4.04	59.3	2.96	5.12	4.67	0.07	0.875842	N/A	N/A
9367	-	-	+	-	-	HCVmono-infection	15	N/A	N/A	male	48	<50	68	165	24.977	Yes	216	26	16	61	21	73.6	47.2	26.4	15.5	4	11.5	10372	5.3	78.5	0.76	4.75	3.14	0.12	1.44444	N/A	N/A
9370	-	-	+	-	-	HCVmono-infection	26	N/A	N/A	male	64	≥60	63	170	21.7993	No	153	21	14	56	18	75.7	48.4	27.3	20.5	4.8	15.7	9070	6.24	75.9	1.22	4.7	2.7	0.14	2.34771	N/A	N/A
9374	-	-	+	-	-	HCVmono-infection	987000	2a	N/A	male	49	<50	62	167	22.231	Yes	230	46	43	67	28	73.7	47.2	26.5	14.8	4.3	10.5	7496	5.73	71.5	0.57	4.12	3.91	0.2	1.49449	N/A	N/A
9375	-	-	+	-	-	HCVmono-infection	21100	N/A	N/A	female	55	50-59	65	160	25.3906	Yes	122	66	105	97	58	86.5	48.5	38	19.3	5.1	14.2	8704	5.35	64.1	1.48	3.84	4.53	0.54	2.9037	N/A	N/A
9376	-	-	+	-	-	HCVmono-infection	38800	N/A	N/A	male	55	50-59	84	173	28.0664	No	120	120	198	62	213	84	45.7	38.3	22.7	6.9	15.8	9790	7.86	67.8	1	3.92	3.99	1	3.90868	N/A	N/A
9377	+	-	-	-	-	HBV mono-infection	N/A	N/A	448	female	69	≥60	68	156	27.9421	No	234	34	24	61	23	72	43.8	28.2	11.4	3.4	8	8112	2.64	53.7	2.97	4.92	3.71	0.15	2.04648	3195	N/A
9379	-	-	+	-	-	HCVmono-infection	458000	2a	N/A	female	54	50-59	83	158	33.2479	No	152	80	51	145	76	80.5	34.6	45.9	26.4	9.5	16.9	3907	4.76	56.9	0.91	4.41	5.9	0.53	3.97974	N/A	N/A
9380	-	-	+	-	-	HCVmono-infection	649000	1b	N/A	female	55	50-59	62	157	25.1532	No	156	65	53	77	31	81.9	44.6	37.3	9.3	3.3	6	6344	3.01	63.1	1.12	3.86	4.85	0.42	3.14785	N/A	N/A
9381	-	-	+	-	-	HCVmono-infection	46000	1b	0	female	52	50-59	70	162	26.6728	No	301	32	49	99	56	75.4	48	27.4	10.9	3.6	7.3	15170	3.75	50.6	1.12	4.92	4.34	0.11	0.789748	N/A	N/A
9388	-	-	+	-	-	HCVmono-infection	39700	N/A	N/A	male	61	≥60	69	164	25.6544	Yes	125	49	45	77	124	79.8	42	37.8	15	6.3	8.7	5038	3.86	57.3	1.9	3.99	4.67	0.39	3.56459	N/A	N/A
9400	-	-	+	-	-	HCVmono-infection	6970000	1b	N/A	female	61	≥60	66	165	24.2424	No	150	49	61	74	100	73.8	44.1	29.7	9.8	3.7	6.1	9943	6.73	36	2.55	4.39	14.93	0.33	2.55135	N/A	N/A
9401	+	-	+	-	-	HBV-HCV co-infection	0	N/A	302	male	51	50-59	80	166	29.0318	No	190	65	94	70	75	92.4	42.5	49.9	20.4	6.3	14.1	8633	5.49	67.8	1.29	4.92	3.93	0.34	1.79956	6276	3.68
9402	-	-	+	-	-	HCVmono-infection	0	N/A	N/A	male	42	<50	56	165	20.5693	No	201	24	18	55	20	73.1	46.3	26.8	18.3	4.8	13.5	8476	4.55	64.6	0.59	5.34	3.3	0.12	1.18203	N/A	N/A
9403	+	-	+	-	-	HBV-HCV co-infection	0	N/A	295000	male	55	50-59	58	168	20.5499	No	82	54	51	78	35	73.3	44.8	28.5	21.8	6	15.8	6376	3.74	63.1	1.34	4.65	5.91	0.66	5.07175	7610	1.5
9408	-	-	+	-	-	HCVmono-infection	11400	N/A	N/A	female	48	<50	52	153	22.2137	No	143	42	56	74	43	80.6	47.2	33.4	12.1	3.9	8.2	9836	5.71	51.1	0.63	4.23	3.61	0.29	1.88391	N/A	23.54
9410	-	-	+	-	-	HCVmono-infection	6880000	2a	N/A	female	52	50-59	56	156	23.0112	No	304	28	26	117	62	77.6	46.4	31.2	9.8	2.8	7	9100	6.25	60.4	1.39	6.26	4.06	0.09	0.939293	N/A	N/A
9414	+	-	+	-	-	HBV-HCV co-infection	318000	1b	6520	male	43	<50	68	165	24.977	No	204	75	68	78	539	79.1	46.6	32.5	17.3	6.3	11	7215	3.28	51.1	2.6	6.39	5.07	0.37	1.9171	9952	1589.65
9415	-	-	+	-	-	HCVmono-infection	5910000	1b	N/A	male	58	50-59	65	169	22.7583	Yes	191	48	77	84	125	78.9	46.4	32.5	13.4	4.2	9.2	5988	4.81	57.5	2.12	4.19	6.83	0.25	1.66108	N/A	7559.19
9417	-	-	+	-	-	HCVmono-infection	15	N/A	N/A	male	70	≥60	55	162	20.9572	No	216	18	6	73	37	71.6	45.5	26.1	10.9	3	7.9	10180	3.76	79.5	3.91	6.72	3.99	0.08	2.38145	N/A	2.59
9420	-	-	+	-	-	HCVmono-infection	11800000	1b	N/A	male	62	≥60	64	170	22.1453	No	120	25	22	72	28	80.4	47.5	32.9	15.8	4	11.8	7614	5.84	68.3	1.04	4.57	5.1	0.21	2.75384	N/A	N/A
9421	-	-	+	-	-	HCVmono-infection	28900	N/A	N/A	male	53	50-59	61	170	21.1073	Yes	155	63	90	54	46	82.8	46.9	35.9	13.3	4.5	8.8	7512	3.79	65.9	0.68	3.22	4.66	0.41	2.27072	N/A	63.06
9423	-	-	+	-	-	HCVmono-infection	366000	2a	N/A	male	48	<50	74	173	24.7252	No	220	290	312	91	407	85	41.4	43.6	21.7	9.1	12.6	8165	6.3	73.2	0.62	3.82	3.56	1.32	3.58211	N/A	N/A
9425	-	-	+	-	-	HCVmono-infection	460000	2a	N/A	male	54	50-59	54	156	22.1893	No	201	23	16	54	21	72.6	43.4	29.2	19.3	4.9	14.4	11564	5.42	71.9	0.82	5.45	3.3	0.11	1.54478	N/A	997.16
9427	+	-	-	-	-	HBV mono-infection	N/A	N/A	378	female	46	<50	59	165	21.6713	No	245	24	15	45	18	72.1	43.3	28.8	9.4	2.9	6.5	10149	4.79	54.8	0.75	4.18	4.45	0.1	1.16348	5721	N/A
9430	-	-	+	-	-	HCVmono-infection	15	N/A	N/A	male	49	<50	76	170	26.2976	No	200	41	34	77	54	78.9	50.5	28.4	8	2.7	5.3	5432	6.31	84.2	1.98	6.22	4.68	0.21	1.7227	N/A	N/A
9434	+	-	-	-	-	HBV mono-infection	N/A	N/A	896	male	44	<50	61	166	22.1367	No	183	23	26	66	14	75.5	48.1	27.4	17.1	4.5	12.6	9949	6.15	74.5	0.75	4.1	3.89	0.13	1.08453	9993	N/A
9436	+	-	+	-	-	HBV-HCV co-infection	154000	N/A	2860	male	39	<50	87	176	28.0863	No	180	54	115	79	148	71.5	42.7	28.8	7.1	2.8	4.3	6907	4.33	71.6	0.98	3.61	6.55	0.3	1.09103	9998	1582.85
9441	-	-	+	-	-	HCVmono-infection	1010000	1b	N/A	male	55	50-59	84	171	28.7268	No	177	55	48	70	75	72.1	44.6	27.5	13.2	4.2	9	11000	8.09	70.1	0.73	4.1	4.77	0.31	2.46679	N/A	3800.75
9447	-	-	+	-	-	HCVmono-infection	845000	2a	N/A	female	49	<50	61	160	23.8281	No	314	19	11	60	13	79.2	45.7	33.5	6	2.1	3.9	7638	6.59	65.8	1.34	5.05	5.15	0.06	0.893972	N/A	N/A
9450	-	-	+	-	-	HCVmono-infection	15	N/A	N/A	female	55	50-59	45	144	21.7014	Yes	216	22	10	75	9	79	48.8	30.2	7.9	2.6	5.3	11209	6.9	62.9	0.71	4.58	4.87	0.1	1.77146	N/A	N/A
9451	-	-	+	-	-	HCVmono-infection	443000	2a	N/A	male	61	≥60	60	153	25.6312	No	107	73	110	52	39	84.1	42.5	41.6	11.7	4.4	7.3	9957	7.74	65.9	0.52	3.13	5.16	0.68	3.96801	N/A	1813.77
9458	-	-	+	-	-	HCVmono-infection	0	N/A	N/A	female	58	50-59	65	155	27.0552	No	292	17	10	77	20	72.9	43.5	29.4	10	2.5	7.5	6240	6.17	61	1.7	5.43	3.8	0.06	1.06781	N/A	N/A
